# Supplementary material for: The cobalt(II) salt of the azo dye Orange G
Source: Acta Crystallogr Sect E Struct Rep Online. 2010 Sep 30;66(Pt 10):m1330–1. doi: 10.1107/S1600536810037360 (PMC2983163; doi:10.1107/S1600536810037360)
Supplement: Supplementary file 2 [file e-66-m1330-Isup2.hkl]

#
# h,k,l, Fc-squared, Fo-squared, sigma(Fo-squared) and status flag
#
data_I
_shelx_title ' coog in P -1'
_shelx_refln_list_code          4
_shelx_F_calc_maximum      250.64
_exptl_crystal_F_000      2010.00
_reflns_d_resolution_high  0.7828
 
loop_
 _symmetry_equiv_pos_as_xyz
 'x, y, z'
 '-x, -y, -z'
 
_cell_length_a    10.0768
_cell_length_b    14.6463
_cell_length_c    26.3881
_cell_angle_alpha  93.470
_cell_angle_beta   90.813
_cell_angle_gamma 101.175
 
_shelx_F_squared_multiplier     1.000
 
loop_
 _refln_index_h
 _refln_index_k
 _refln_index_l
 _refln_F_squared_calc
 _refln_F_squared_meas
 _refln_F_squared_sigma
 _refln_observed_status
   2   0   0      143.81      165.11     10.97 o
   3   0   0    23517.84    22494.01   1328.34 o
   4   0   0      329.46      361.93     28.13 o
   5   0   0      439.10      371.96     38.27 o
   6   0   0      384.42      269.57     41.41 o
   7   0   0     2120.02     2080.77     73.67 o
   8   0   0      236.49      131.65     73.52 o
   9   0   0     9747.95    10487.66    309.52 o
  10   0   0     1163.23     1032.94    118.16 o
  11   0   0       76.02      112.10    132.08 o
  12   0   0       16.06      -16.23    113.03 o
 -12   1   0      208.24      249.85    117.78 o
 -11   1   0        2.23      -99.07     92.71 o
 -10   1   0      264.17      227.86     78.76 o
  -9   1   0      237.43      196.58     66.30 o
  -8   1   0     1368.25     1422.38     76.44 o
  -7   1   0       42.17       62.56     59.27 o
  -6   1   0    58160.87    56111.16   2679.44 o
  -5   1   0     1825.41     1657.44     62.04 o
  -4   1   0     2897.12     2776.09     87.08 o
  -2   1   0      111.88       97.08     10.92 o
   2   1   0      156.84       99.39     13.35 o
   3   1   0    11772.29    10846.39    405.33 o
   4   1   0      117.08       57.43     38.61 o
   5   1   0      119.93      122.45     38.30 o
   6   1   0      592.03      687.86     55.14 o
   7   1   0      707.37      708.22     96.14 o
   8   1   0     1134.49     1014.15     87.28 o
   9   1   0     3597.40     3583.53    121.00 o
  10   1   0      285.54      254.99     91.28 o
  11   1   0       69.71      238.74    107.62 o
  12   1   0       44.11       75.37    142.28 o
 -12   2   0      974.09     1126.61    129.79 o
 -11   2   0        1.26       21.06     93.69 o
 -10   2   0       44.78       60.48     80.08 o
  -9   2   0      915.60     1107.36     80.26 o
  -8   2   0        6.20      -40.02     54.22 o
  -7   2   0      288.89      327.13     53.88 o
  -6   2   0     3216.24     2497.85     84.92 o
  -5   2   0     1739.08     1740.85     54.89 o
  -4   2   0     4469.85     4357.41    141.03 o
  -2   2   0     2788.75     2372.30     58.07 o
  -1   2   0     2148.27     1958.91     40.67 o
   1   2   0      582.73      504.68     13.70 o
   2   2   0      626.50      553.92     27.96 o
   3   2   0      660.07      695.62     32.87 o
   4   2   0      289.04      325.20     29.77 o
   5   2   0      111.56       34.36     29.60 o
   6   2   0     3096.30     2893.62     87.57 o
   7   2   0       51.40      108.01     45.16 o
   8   2   0        0.65      -12.88     56.14 o
   9   2   0     1035.26     1165.20     84.25 o
  10   2   0      240.41      210.56     91.99 o
  11   2   0      998.97     1130.44    121.54 o
  12   2   0     2049.56     2092.83    159.93 o
 -12   3   0      114.73      185.94    108.37 o
 -11   3   0      270.68      413.64    102.93 o
 -10   3   0       54.36      228.78     79.42 o
  -9   3   0     6096.00     6535.48    212.16 o
  -8   3   0     1258.52     1246.10     68.85 o
  -7   3   0      423.42      437.38     48.54 o
  -6   3   0    54201.75    57575.93   2027.49 o
  -5   3   0     1071.57      905.69     41.38 o
  -4   3   0      979.13     1006.90     72.16 o
  -2   3   0       16.52       23.19     10.42 o
  -1   3   0     1013.74      873.98     23.05 o
   0   3   0      272.85      288.71     14.83 o
   1   3   0       31.19       25.33     10.18 o
   2   3   0     1049.06      899.30     39.73 o
   3   3   0     1898.38     2169.12     60.51 o
   4   3   0     1255.46     1294.33     46.20 o
   5   3   0      398.48      409.99     36.40 o
   6   3   0    38233.92    35067.20   2105.73 o
   7   3   0        4.76        9.95     42.89 o
   8   3   0     1021.57      969.94     62.63 o
   9   3   0      504.02      647.74     85.72 o
  10   3   0      124.04       47.32     81.02 o
  11   3   0     1112.92     1172.51    133.31 o
  12   3   0      236.25      114.71    164.44 o
 -12   4   0        0.68       76.75    114.68 o
 -11   4   0      105.98      288.73     93.93 o
 -10   4   0       94.45      220.79     81.45 o
  -9   4   0    48657.09    51808.21   1563.77 o
  -8   4   0      215.84      202.71     61.72 o
  -7   4   0       32.02       -2.02     38.78 o
  -6   4   0    22974.87    24304.13    548.42 o
  -5   4   0      255.30      232.91     33.34 o
  -4   4   0      195.69      195.69     25.24 o
  -3   4   0      556.85      624.71     34.34 o
  -2   4   0     2221.49     1763.80     41.48 o
  -1   4   0      291.95      270.53     13.87 o
   1   4   0       59.45       47.14     16.76 o
   2   4   0      565.46      439.46     19.70 o
   3   4   0      316.88      172.30     24.90 o
   4   4   0     3030.82     2932.70     94.90 o
   5   4   0     2312.43     2123.05     78.67 o
   6   4   0     3494.73     3102.10    104.92 o
   7   4   0     1751.85     1704.72     66.44 o
   8   4   0       39.44       30.21     56.58 o
   9   4   0     3083.97     3104.40    169.19 o
  10   4   0     1028.01      906.46    122.11 o
  11   4   0       15.53      211.78    158.77 o
 -12   5   0     1807.76     1643.15    148.02 o
 -11   5   0        9.92        3.37     98.12 o
 -10   5   0       84.62       87.34    106.06 o
  -9   5   0     1714.18     1976.44     84.79 o
  -8   5   0      389.93      425.53     51.00 o
  -7   5   0      619.72      604.94     49.43 o
  -6   5   0    46161.93    49146.30   1268.34 o
  -5   5   0      731.19      673.91     39.43 o
  -4   5   0      614.69      631.35     32.33 o
  -3   5   0      915.63      960.55     46.16 o
  -2   5   0      776.04      731.46     24.74 o
  -1   5   0      134.19      141.27     20.38 o
   0   5   0    51131.82    40411.96   2168.94 o
   1   5   0      760.12      772.32     41.27 o
   2   5   0     3308.29     2905.35     81.79 o
   3   5   0      485.20      386.72     25.83 o
   4   5   0     2133.05     2020.48     71.50 o
   5   5   0      550.47      433.01     43.36 o
   6   5   0     3959.44     3907.31    129.81 o
   7   5   0      622.19      649.44     61.18 o
   8   5   0      549.78      410.45     95.10 o
   9   5   0     4916.65     4954.37    225.83 o
  10   5   0     1686.34     1798.44    150.96 o
  11   5   0      704.53      967.62    145.84 o
 -12   6   0     1210.49     1400.84    135.63 o
 -11   6   0       27.15      -71.72     93.10 o
 -10   6   0     1548.22     1665.56     92.60 o
  -9   6   0    20842.89    23408.14    527.57 o
  -8   6   0        1.76       31.94     48.37 o
  -7   6   0        1.09      -24.28     44.62 o
  -6   6   0     1296.45     1093.30     60.92 o
  -5   6   0     1379.44     1342.99     50.61 o
  -4   6   0      736.64      807.65     49.22 o
  -3   6   0     5243.22     4816.87    120.37 o
  -2   6   0      346.72      220.53     24.60 o
  -1   6   0     7461.24     6976.52    173.21 o
   0   6   0     1421.33     1473.47     39.54 o
   1   6   0      649.94      604.08     27.62 o
   2   6   0     2712.43     2196.66     61.37 o
   3   6   0      810.45      806.52     53.05 o
   4   6   0      985.92      991.91     41.25 o
   5   6   0        5.00      -20.23     40.44 o
   6   6   0     5773.39     5597.67    173.93 o
   7   6   0      315.05      307.82    102.49 o
   8   6   0      127.40      320.11    123.09 o
   9   6   0      194.24      337.40    113.82 o
  10   6   0      252.15      199.13    144.79 o
  11   6   0      880.26      923.16    242.23 o
 -12   7   0       30.29      -72.35    143.19 o
 -11   7   0      210.11      226.60    112.99 o
 -10   7   0     1262.21     1476.29     98.53 o
  -9   7   0      419.92      380.64     66.38 o
  -8   7   0     1409.83     1389.26     69.75 o
  -7   7   0     2272.67     2478.14     80.63 o
  -6   7   0       21.26      -21.49     34.55 o
  -5   7   0       50.88       38.45     37.55 o
  -4   7   0      984.71     1006.37     42.92 o
  -3   7   0     1461.14     1288.52     42.36 o
  -2   7   0      245.03      344.47     35.87 o
  -1   7   0       16.68      -22.13     22.84 o
   0   7   0    12243.02    13478.41    273.67 o
   1   7   0     4290.52     4178.18    158.19 o
   2   7   0      581.61      783.54     68.53 o
   3   7   0     3842.29     3862.56    133.44 o
   4   7   0      341.10      320.51     51.21 o
   5   7   0       46.16      124.56     46.18 o
   6   7   0     6242.30     6793.68    249.17 o
   7   7   0     1286.10     1349.58     80.22 o
   8   7   0     2221.34     2179.09    136.25 o
   9   7   0      658.81      670.34    133.39 o
  10   7   0      554.19      671.02    138.02 o
 -12   8   0       40.98      -23.40    119.04 o
 -11   8   0       32.66      -35.51     93.51 o
 -10   8   0      124.09       75.52     80.13 o
  -9   8   0     8667.32     9492.91    232.99 o
  -8   8   0      648.33      653.81     61.84 o
  -7   8   0     1152.60     1153.41     57.72 o
  -6   8   0      736.69      771.84     50.82 o
  -5   8   0      352.12      374.79     42.66 o
  -4   8   0     1533.05     1706.02     57.19 o
  -3   8   0    10747.49    10523.45    231.03 o
  -2   8   0      678.34      705.55     33.24 o
  -1   8   0      591.49      661.97     38.95 o
   0   8   0    34753.03    31669.43    731.93 o
   1   8   0     2031.03     1925.48     52.65 o
   2   8   0       54.52      110.32     38.75 o
   3   8   0      137.32      161.73     52.32 o
   4   8   0      370.89      293.08     63.31 o
   5   8   0       37.02       90.45     48.71 o
   6   8   0     2357.19     2572.61    106.20 o
   7   8   0        9.20       51.12    123.31 o
   8   8   0       97.93       64.76    108.57 o
   9   8   0     1063.83      891.17    149.33 o
  10   8   0     1472.03     1684.12    183.48 o
 -12   9   0     5137.59     5372.00    256.57 o
 -11   9   0       42.52       38.07     95.23 o
 -10   9   0        4.19        0.86     76.69 o
  -9   9   0     3445.69     3489.28    126.32 o
  -8   9   0       61.29      193.04     68.62 o
  -7   9   0       63.25       43.75     47.70 o
  -6   9   0      909.79      924.15     51.19 o
  -5   9   0     1888.05     1973.94    131.82 o
  -4   9   0     1462.87     1534.33     57.58 o
  -3   9   0    15125.96    13503.28    289.46 o
  -2   9   0       24.39      109.87     37.82 o
  -1   9   0      188.21      266.30     30.91 o
   0   9   0     9725.79     8533.91    183.68 o
   1   9   0      785.45      691.77     37.18 o
   2   9   0      294.27      302.87     54.22 o
   3   9   0     2070.27     1876.38     79.13 o
   4   9   0     3053.28     3144.06    109.02 o
   5   9   0       86.93      159.45     54.11 o
   6   9   0     1633.32     1552.32     86.94 o
   7   9   0      248.43      190.86    121.00 o
   8   9   0      403.70      600.55    125.61 o
   9   9   0      203.50       97.06    141.98 o
 -12  10   0      146.92       63.02    116.94 o
 -11  10   0       37.52       81.82     90.25 o
 -10  10   0     1315.71     1369.08     99.35 o
  -9  10   0     2619.13     2612.27    109.47 o
  -8  10   0     1116.99     1109.19     72.42 o
  -7  10   0      133.47       43.08     51.76 o
  -6  10   0     4532.80     4892.39    117.91 o
  -5  10   0     2214.84     2222.09     72.71 o
  -4  10   0       58.03       57.42     52.00 o
  -3  10   0    10278.95     9643.23    231.13 o
  -2  10   0     4795.41     4853.21    121.39 o
  -1  10   0      527.87      595.68     70.50 o
   0  10   0     1072.74     1109.24     50.61 o
   1  10   0      204.03      340.91     74.75 o
   2  10   0      500.62      592.45     63.21 o
   3  10   0      273.77      343.28     57.49 o
   4  10   0     7251.96     6889.38    187.10 o
   5  10   0      593.85      691.29     68.05 o
   6  10   0     1847.55     2095.69    125.93 o
   7  10   0       93.29        0.63    118.03 o
   8  10   0       11.18     -168.03    137.95 o
   9  10   0       67.93      179.79    167.63 o
 -11  11   0       29.54      -17.03    105.24 o
 -10  11   0      913.30      897.61     98.81 o
  -9  11   0     8407.00     8471.83    232.75 o
  -8  11   0       25.77      -76.60     97.89 o
  -7  11   0     1615.77     1758.22     77.15 o
  -6  11   0      888.84      819.75     56.48 o
  -5  11   0      319.44      402.98     56.70 o
  -4  11   0      141.91      142.35     40.27 o
  -3  11   0      703.84      700.73     45.77 o
  -2  11   0     9280.44     8537.65    186.71 o
  -1  11   0      425.66      452.15     48.76 o
   0  11   0      382.84      310.52     55.32 o
   1  11   0      237.96      288.60     48.01 o
   2  11   0        7.60      -26.73     53.43 o
   3  11   0      689.66      786.12     66.58 o
   4  11   0       70.89      251.58     76.49 o
   5  11   0       28.55       37.11     80.77 o
   6  11   0     4490.02     4749.26    235.34 o
   7  11   0      612.56      525.39    170.98 o
   8  11   0     1705.51     1951.26    177.41 o
 -11  12   0        2.07      -57.14     98.79 o
 -10  12   0      226.92      212.43     97.04 o
  -9  12   0     1688.29     1725.81    109.97 o
  -8  12   0       85.39      171.88    108.22 o
  -7  12   0      224.50      241.18     62.02 o
  -6  12   0      366.64      333.24     56.73 o
  -5  12   0       87.17       53.97     44.93 o
  -4  12   0      760.41      753.11     53.43 o
  -3  12   0       97.75       76.42     40.49 o
  -2  12   0     1029.40      975.93     52.57 o
  -1  12   0       80.27       58.48     48.37 o
   0  12   0     2332.89     2318.40     90.05 o
   1  12   0     2323.51     2093.26     84.73 o
   2  12   0      303.49      360.34     68.79 o
   3  12   0      383.78      397.77     80.11 o
   4  12   0      576.63      450.57     85.27 o
   5  12   0       94.88      -91.64     91.83 o
   6  12   0     1148.03     1568.23    189.10 o
   7  12   0        7.07      177.94    181.80 o
   8  12   0      704.67      865.13    221.24 o
 -10  13   0        3.51       92.75    105.19 o
  -9  13   0      165.71      112.39     83.56 o
  -8  13   0       33.86      121.22     74.47 o
  -7  13   0        1.26      -27.25     62.17 o
  -6  13   0      180.61      202.63     61.93 o
  -5  13   0     1719.15     1819.70     78.69 o
  -4  13   0      849.17      897.82     58.92 o
  -3  13   0     1892.86     1883.15     73.73 o
  -2  13   0     2417.61     2354.64     82.30 o
  -1  13   0      228.08      161.99     46.70 o
   0  13   0     5207.48     5427.49    143.16 o
   1  13   0     4065.41     4069.40    150.48 o
   2  13   0      899.92      982.97    154.78 o
   3  13   0      911.90      923.92    100.85 o
   4  13   0      506.58      512.99     88.63 o
   5  13   0       38.50      154.28    156.43 o
   6  13   0       24.62     -108.80    169.67 o
   7  13   0      322.56      232.32    344.73 o
 -10  14   0     1047.74     1116.74    148.00 o
  -9  14   0     1137.57     1113.96    104.94 o
  -8  14   0      163.94      156.96     81.96 o
  -7  14   0      413.37      367.90     78.52 o
  -6  14   0     1376.24     1344.91     79.23 o
  -5  14   0     1687.00     1631.46     84.88 o
  -4  14   0       54.83      128.28     54.75 o
  -3  14   0     5661.90     5719.86    158.92 o
  -2  14   0       44.72      130.43     50.15 o
  -1  14   0      260.39      187.53     61.18 o
   0  14   0      211.27      449.72     72.27 o
   1  14   0     1368.93     1586.18    128.72 o
   2  14   0      154.38       58.67    109.96 o
   3  14   0      326.33      466.43     94.98 o
   4  14   0     6058.50     6571.21    265.55 o
   5  14   0      378.45      416.30    174.84 o
   6  14   0      288.37      594.43    205.68 o
  -9  15   0     2386.80     2648.12    221.57 o
  -8  15   0       22.31       25.73    101.41 o
  -7  15   0      109.64       24.84    101.87 o
  -6  15   0        2.49      110.07     86.50 o
  -5  15   0      984.02     1238.42    103.05 o
  -4  15   0       63.21       99.93     67.59 o
  -3  15   0      321.39      234.64     70.25 o
  -2  15   0     1778.70     1636.81     97.79 o
  -1  15   0      867.10      833.71     84.64 o
   0  15   0       79.89      -63.40     74.12 o
   1  15   0     1317.82     1521.37    122.42 o
   2  15   0      368.97      292.70    104.88 o
   3  15   0       48.61       19.24    118.90 o
   4  15   0     1218.69     1250.61    191.13 o
   5  15   0      818.41      918.19    210.57 o
  -8  16   0        7.42      162.56    149.91 o
  -7  16   0        5.31       69.38    202.10 o
  -6  16   0        0.38       34.64    113.90 o
  -5  16   0       10.44       60.91    104.85 o
  -4  16   0      363.34      691.74    131.85 o
  -3  16   0      124.47        7.13    108.80 o
  -2  16   0      399.91      456.56    101.06 o
  -1  16   0      648.85      582.65    238.82 o
   0  16   0     1562.96     1922.00    140.74 o
   1  16   0     2942.83     3235.00    175.61 o
   2  16   0       53.36      106.02    131.24 o
   3  16   0       67.47       86.28    136.61 o
   4  16   0     1037.78     1451.25    320.23 o
  -7  17   0      180.59      154.80    147.64 o
  -6  17   0       45.31       44.12    147.85 o
  -5  17   0      188.65      148.61    215.26 o
  -4  17   0      860.52     1000.70    138.17 o
  -3  17   0     1613.95     1359.35    214.02 o
  -2  17   0     1148.98     1416.13    141.23 o
  -1  17   0       97.10       48.00    108.94 o
   0  17   0     1214.65     1424.47    134.71 o
   1  17   0     1252.62     1552.68    147.04 o
   2  17   0      209.01      140.67    221.94 o
  -5  18   0      411.08      303.65    156.59 o
  -4  18   0        8.28       45.27    120.86 o
  -3  18   0      740.65      885.86    144.08 o
  -2  18   0      118.99      138.50    132.19 o
  -1  18   0       13.79      252.31    137.17 o
   0  18   0      122.73      -36.96    208.38 o
  -1 -18   1       16.21      106.56    141.40 o
   0 -18   1      503.77      294.02    143.82 o
   1 -18   1       32.11      160.30    237.15 o
   2 -18   1      257.58       98.99    137.73 o
   3 -18   1        3.58      -36.41    132.42 o
   4 -18   1        6.99       23.24    127.82 o
   5 -18   1       74.16      210.72    154.05 o
  -2 -17   1     2254.93     2528.48    170.49 o
  -1 -17   1      290.09      147.82    124.84 o
   0 -17   1       21.74      119.09    125.92 o
   1 -17   1      214.32      252.33    125.30 o
   2 -17   1      248.71      341.47    171.01 o
   3 -17   1       61.74        7.39    113.34 o
   4 -17   1        6.12       26.42    123.15 o
   5 -17   1      800.27      707.81    135.35 o
   6 -17   1       92.93      162.17    123.00 o
   7 -17   1     3108.82     3535.88    251.68 o
  -4 -16   1       46.46     -191.60    183.26 o
  -3 -16   1      120.33      102.97    133.74 o
  -2 -16   1      422.22      296.79    118.84 o
  -1 -16   1     1359.40     1338.34    122.09 o
   0 -16   1       71.27       43.48    117.21 o
   1 -16   1     1034.38     1453.11    122.06 o
   2 -16   1       58.15      202.94     98.45 o
   3 -16   1      173.30      100.37     96.55 o
   4 -16   1      757.58      760.51    121.32 o
   5 -16   1      755.90      764.76    141.24 o
   6 -16   1       60.44      -11.64    107.63 o
   7 -16   1      527.45      636.36    167.29 o
   8 -16   1      660.52      617.89    162.29 o
  -5 -15   1     3825.04     4371.15    307.45 o
  -4 -15   1      342.47      467.41    159.38 o
  -3 -15   1        2.17      207.50    161.41 o
  -2 -15   1      841.66     1188.81    112.01 o
  -1 -15   1      166.03      336.90     94.20 o
   0 -15   1      240.46      186.54     77.59 o
   1 -15   1     1304.49     1444.99    114.55 o
   2 -15   1      689.90      819.67     79.14 o
   3 -15   1       11.68       24.71     67.93 o
   4 -15   1     2501.64     2417.73    116.39 o
   5 -15   1      133.61      232.03     79.34 o
   6 -15   1      216.10      214.78     74.03 o
   7 -15   1      427.13      407.42    123.08 o
   8 -15   1      551.74      481.93    108.58 o
   9 -15   1      302.55      304.89    127.98 o
  -6 -14   1      216.51       53.40    274.02 o
  -5 -14   1     1365.92     1268.19    323.60 o
  -4 -14   1     2343.24     2497.06    244.43 o
  -3 -14   1      937.78     1174.25    168.66 o
  -2 -14   1      271.42      241.22     91.46 o
  -1 -14   1       11.02      -53.65     79.92 o
   0 -14   1      206.24      275.10     69.08 o
   1 -14   1      187.84      151.90     58.80 o
   2 -14   1       59.32      -59.60     61.55 o
   3 -14   1      173.88      169.89     54.61 o
   4 -14   1     1071.39      907.00     70.12 o
   5 -14   1     1040.55     1011.63     80.49 o
   6 -14   1       12.27       76.79     70.93 o
   7 -14   1       42.23      155.49     69.42 o
   8 -14   1       21.89      -25.06     78.12 o
   9 -14   1       67.70      141.90     93.16 o
  10 -14   1       43.24      213.87     94.79 o
  -7 -13   1      164.97      173.57    209.41 o
  -6 -13   1      213.91       -4.39    370.59 o
  -5 -13   1        9.83        9.97    104.81 o
  -4 -13   1      752.70      681.33    116.95 o
  -3 -13   1     1676.21     1800.79    118.45 o
  -2 -13   1     2489.67     2637.02    131.36 o
  -1 -13   1     2461.49     2410.02    119.11 o
   0 -13   1       70.48       -2.02     56.54 o
   1 -13   1      208.22       95.20     44.98 o
   2 -13   1      498.85      544.52     52.31 o
   3 -13   1      247.86      236.44     46.26 o
   4 -13   1       50.31      112.61     49.93 o
   5 -13   1     5160.78     5442.01    153.86 o
   6 -13   1       65.88       97.67     57.80 o
   7 -13   1     1654.17     1636.01     83.73 o
   8 -13   1      150.95      190.15     73.23 o
   9 -13   1        8.35      -30.97     92.15 o
  10 -13   1        1.24      137.22     97.70 o
  -8 -12   1     3604.94     3948.16    298.54 o
  -7 -12   1      408.59      380.78    195.38 o
  -6 -12   1       14.95      250.99    191.94 o
  -5 -12   1       53.38      152.91    102.14 o
  -4 -12   1       40.26      -98.43     77.78 o
  -3 -12   1      276.69      205.10     80.41 o
  -2 -12   1      769.77      768.97     91.99 o
  -1 -12   1     5984.53     5788.92    161.46 o
   0 -12   1      206.41      193.05     48.15 o
   1 -12   1     3359.15     3540.53     94.20 o
   2 -12   1     1545.09     1573.32     62.13 o
   3 -12   1      498.25      583.98     45.36 o
   4 -12   1      797.07      720.69     50.61 o
   5 -12   1      587.41      591.52     55.11 o
   6 -12   1      722.22      779.30     93.75 o
   7 -12   1     2423.12     2622.86     97.30 o
   8 -12   1      807.24      885.71    104.55 o
   9 -12   1       79.38      218.78     84.79 o
  10 -12   1      930.42     1079.32    103.94 o
  11 -12   1      100.70       79.46    105.31 o
  -8 -11   1     4265.60     4779.68    264.30 o
  -7 -11   1       10.73      -88.23    128.46 o
  -6 -11   1      149.04      169.21    156.54 o
  -5 -11   1      153.73      111.01     84.03 o
  -4 -11   1       45.55      -90.79     64.87 o
  -3 -11   1     1118.11     1137.02     73.92 o
  -2 -11   1      132.73       26.00     59.61 o
  -1 -11   1     2543.05     2583.00     87.07 o
   0 -11   1      285.51      299.89     46.18 o
   1 -11   1     2564.55     2506.19    116.28 o
   2 -11   1    10999.18    10717.13    257.52 o
   3 -11   1       31.91       -5.25     38.38 o
   4 -11   1      162.47      160.32     40.69 o
   5 -11   1       14.26      118.35     45.06 o
   6 -11   1      116.66      139.98     52.21 o
   7 -11   1      347.22      314.33     68.35 o
   8 -11   1     6239.86     6510.56    169.83 o
   9 -11   1      140.03      281.09     83.53 o
  10 -11   1       53.35      -88.76     95.07 o
  11 -11   1      343.33      423.56    111.83 o
  -9 -10   1        3.06     -184.43    210.79 o
  -8 -10   1        5.29      226.90    138.43 o
  -7 -10   1      432.21      203.88    145.38 o
  -6 -10   1      429.70      382.31     74.52 o
  -5 -10   1     2351.91     2283.53     96.91 o
  -4 -10   1     4790.03     4945.09    145.51 o
  -3 -10   1      901.29      829.05     65.87 o
  -2 -10   1     1427.35     1367.74     66.09 o
  -1 -10   1      180.42      152.73     66.80 o
   0 -10   1        6.09       74.87     33.54 o
   1 -10   1      453.79      519.86     69.43 o
   2 -10   1     2125.67     2470.28     76.60 o
   3 -10   1      456.03      547.33     42.19 o
   4 -10   1        1.32       -1.35     34.57 o
   5 -10   1     9725.13     9720.15    212.71 o
   6 -10   1      154.54      215.62     57.94 o
   7 -10   1     1901.85     1888.15     75.51 o
   8 -10   1     5382.29     5481.72    150.94 o
   9 -10   1      467.44      549.62     72.44 o
  10 -10   1        3.77     -127.80     85.20 o
  11 -10   1     3205.82     3261.92    144.87 o
  12 -10   1      186.81      235.16    147.53 o
  -9  -9   1        1.76       59.33    142.19 o
  -8  -9   1        6.37       57.19    122.69 o
  -7  -9   1      961.83      979.95    120.42 o
  -6  -9   1      747.03      921.21     75.42 o
  -5  -9   1      102.88      143.43     56.14 o
  -4  -9   1     2458.43     2581.56     93.20 o
  -3  -9   1       42.44      155.98     45.79 o
  -2  -9   1     4945.32     4714.75    147.64 o
  -1  -9   1      278.68      289.77     30.41 o
   0  -9   1      298.65      281.90     34.30 o
   1  -9   1       29.47       42.45     27.67 o
   2  -9   1     3584.52     3239.54     79.99 o
   3  -9   1     2686.67     2700.90     74.57 o
   4  -9   1      189.49      231.47     39.74 o
   5  -9   1    20168.09    19117.25    418.02 o
   6  -9   1     2898.59     2946.78     86.02 o
   7  -9   1      537.04      643.37     53.76 o
   8  -9   1      859.46      998.07     71.74 o
   9  -9   1      965.22      923.37     78.87 o
  10  -9   1        2.17      -11.66     77.03 o
  11  -9   1       10.37       19.06    113.18 o
  12  -9   1      762.69      963.57    146.68 o
 -10  -8   1     2913.34     3312.38    275.57 o
  -9  -8   1       41.12       57.53    132.22 o
  -8  -8   1        6.51       38.29    118.82 o
  -7  -8   1        1.31      -80.08     76.08 o
  -6  -8   1     1354.33     1391.91     77.90 o
  -5  -8   1        8.59      -31.21     68.43 o
  -4  -8   1     1069.19     1041.54     45.38 o
  -3  -8   1        7.83       36.72     36.18 o
  -2  -8   1     3496.65     3314.48     98.84 o
  -1  -8   1     7276.79     6825.36    161.25 o
   0  -8   1      494.34      894.75     62.24 o
   1  -8   1      235.72      257.93     30.75 o
   2  -8   1     4674.80     5258.00    114.74 o
   3  -8   1     6168.36     6381.87    152.42 o
   4  -8   1     5055.53     5460.04    129.48 o
   5  -8   1     5432.13     5013.07    143.26 o
   6  -8   1     2747.21     2818.96     96.55 o
   7  -8   1      446.75      572.07     51.29 o
   8  -8   1     1035.72      950.78     62.79 o
   9  -8   1      319.75      408.54     66.22 o
  10  -8   1      424.96      700.64     82.12 o
  11  -8   1       24.02       -2.71    117.90 o
  12  -8   1       29.41     -176.95    133.61 o
 -10  -7   1      170.28      201.23    135.14 o
  -9  -7   1     1574.08     1738.48    152.31 o
  -8  -7   1     3093.26     3309.42    186.32 o
  -7  -7   1     1810.93     2089.99    122.11 o
  -6  -7   1      507.67      486.36     65.83 o
  -5  -7   1       67.47      128.89     38.50 o
  -4  -7   1     1686.82     1782.22    102.51 o
  -3  -7   1      898.29      890.79     75.87 o
  -2  -7   1     1989.47     1722.74     61.57 o
  -1  -7   1    31724.32    31417.77    885.06 o
   0  -7   1        4.69      112.63     35.24 o
   1  -7   1     1331.06      937.85     32.99 o
   2  -7   1    21307.87    19224.54    433.14 o
   3  -7   1      776.13      892.92     48.64 o
   4  -7   1       21.14      -32.26     31.28 o
   5  -7   1    11179.34    11219.56    248.90 o
   6  -7   1      153.47      209.12     41.57 o
   7  -7   1       83.55       78.08     46.81 o
   8  -7   1     1194.06     1196.06     73.47 o
   9  -7   1     1233.14      993.89     72.37 o
  10  -7   1      317.50      375.16     74.65 o
  11  -7   1     6258.97     6202.95    217.60 o
  12  -7   1       13.68       27.12    157.55 o
 -11  -6   1     2248.69     2261.74    215.15 o
 -10  -6   1      194.16      -13.23    198.21 o
  -9  -6   1     1067.03     1092.23    128.39 o
  -8  -6   1      190.15      375.93     94.55 o
  -7  -6   1      199.16      147.77     61.15 o
  -6  -6   1     1178.09     1203.16     55.84 o
  -5  -6   1     2274.51     2248.05     83.52 o
  -4  -6   1     9539.13     9117.93    224.61 o
  -3  -6   1        9.02       40.26     25.15 o
  -2  -6   1     2876.41     2523.19     82.86 o
  -1  -6   1    11109.34     9303.28    248.90 o
   0  -6   1      825.27      708.27     27.13 o
   1  -6   1     6132.13     5392.66    129.01 o
   3  -6   1      781.17      653.50     32.19 o
   4  -6   1      363.27      483.19     53.07 o
   5  -6   1    18921.72    18736.62    433.85 o
   6  -6   1       37.55      -19.88     38.94 o
   7  -6   1       21.65       12.83     44.17 o
   8  -6   1     5302.19     5696.98    180.94 o
   9  -6   1       59.95       19.25     59.32 o
  10  -6   1     1262.42     1285.90     85.64 o
  11  -6   1     3393.13     3341.19    149.69 o
  12  -6   1      120.97      104.95    124.13 o
 -11  -5   1       66.65        7.29    141.36 o
 -10  -5   1     3458.22     3589.26    328.88 o
  -9  -5   1     1532.91     2043.46    216.01 o
  -8  -5   1        5.36       91.04     62.69 o
  -7  -5   1     1301.57     1349.84     72.89 o
  -6  -5   1     3540.11     3547.72    118.18 o
  -5  -5   1      687.72      655.34     55.47 o
  -4  -5   1     3745.54     3375.04     92.58 o
  -3  -5   1      449.34      431.92     27.37 o
  -2  -5   1      132.43      193.83     24.22 o
  -1  -5   1     3984.68     2935.84     78.11 o
   0  -5   1    12454.29    10943.37    361.73 o
   1  -5   1      889.15      722.78     22.74 o
   2  -5   1     3310.39     2685.88     67.51 o
   3  -5   1      258.26      265.01     33.02 o
   4  -5   1       23.46       15.19     25.49 o
   5  -5   1    11347.26    11239.63    273.11 o
   6  -5   1       76.63       54.97     44.89 o
   7  -5   1       82.08       27.73     41.38 o
   8  -5   1        0.53        8.02     46.71 o
   9  -5   1       99.79      -17.19     56.50 o
  10  -5   1      729.37      575.32    102.83 o
  11  -5   1      276.73      191.17     91.73 o
  12  -5   1      273.04      341.20    119.42 o
 -11  -4   1      128.00      -40.04    142.70 o
 -10  -4   1     3345.39     3358.77    159.57 o
  -9  -4   1      106.61      117.96     70.90 o
  -8  -4   1      834.89      762.17     70.23 o
  -7  -4   1       22.80        4.13     45.39 o
  -6  -4   1     1411.04     1285.94     82.29 o
  -5  -4   1     1348.05     1449.64     54.45 o
  -4  -4   1     3468.32     3674.14    124.33 o
  -3  -4   1       52.27       58.65     19.81 o
  -2  -4   1      207.07      238.87     25.63 o
  -1  -4   1     1360.61     1173.76     30.33 o
   0  -4   1     6414.07     5446.83    120.86 o
   1  -4   1     1365.51     1096.45     28.88 o
   2  -4   1     1751.66     1664.80     38.59 o
   3  -4   1      220.13      289.64     34.04 o
   4  -4   1        1.66       23.14     20.10 o
   5  -4   1    15965.63    15307.22    382.62 o
   6  -4   1     2381.41     2374.48     71.40 o
   7  -4   1     1663.13     1542.74     64.96 o
   8  -4   1     8941.22     9567.81    235.89 o
   9  -4   1        8.79       93.07    120.28 o
  10  -4   1        0.58       89.89     79.92 o
  11  -4   1      928.60     1057.05    114.89 o
  12  -4   1      130.81      174.54    108.81 o
 -12  -3   1        6.48     -201.27    149.66 o
 -11  -3   1      490.11      366.98    113.80 o
 -10  -3   1      428.58      409.97     98.47 o
  -9  -3   1      145.72      283.08     69.95 o
  -8  -3   1      940.86      815.06     71.51 o
  -7  -3   1     1687.46     1702.48     68.76 o
  -6  -3   1      332.39      444.43     41.06 o
  -5  -3   1     2136.32     2211.01     70.59 o
  -4  -3   1     4351.53     4166.20    117.28 o
  -3  -3   1      455.27      416.75     28.71 o
  -2  -3   1      556.41      540.27     24.49 o
  -1  -3   1     7937.02     7202.80    179.27 o
   0  -3   1        0.56        6.63      8.71 o
   1  -3   1     1335.20     1221.11     33.20 o
   3  -3   1     1854.12     1638.14     45.03 o
   4  -3   1      761.76      710.32     43.19 o
   6  -3   1        0.50       14.30     33.01 o
   7  -3   1       13.15       24.85     38.40 o
   8  -3   1        5.30       21.16     71.89 o
   9  -3   1      218.26      245.81     62.75 o
  10  -3   1       26.25       60.44     76.38 o
  11  -3   1     4090.76     4006.56    164.10 o
  12  -3   1        2.56      156.35    109.24 o
 -12  -2   1      113.99      113.79    129.70 o
 -11  -2   1     1830.69     1977.41    141.80 o
 -10  -2   1      521.44      765.36    117.18 o
  -9  -2   1        9.64      -90.59     60.40 o
  -8  -2   1        5.41       60.18     51.67 o
  -7  -2   1        2.18        1.11     48.12 o
  -6  -2   1        5.80      -13.79     37.91 o
  -5  -2   1       61.28        1.89     46.78 o
  -4  -2   1    16105.12    13065.66    436.91 o
  -3  -2   1      307.54      189.97     29.61 o
  -2  -2   1     2397.96     2350.00     50.89 o
  -1  -2   1     3282.14     3022.34     59.83 o
   1  -2   1       38.45       38.55      6.51 o
   3  -2   1      193.45      199.99     15.41 o
   4  -2   1       81.32       58.72     21.54 o
   6  -2   1      450.57      483.17     39.07 o
   7  -2   1      259.64      274.89     47.32 o
   8  -2   1     4324.73     4281.87    137.62 o
   9  -2   1      419.67      476.36     73.93 o
  10  -2   1      382.08      436.31     84.92 o
  11  -2   1     3852.05     3800.07    156.15 o
  12  -2   1      167.02      284.87    111.99 o
 -12  -1   1       40.53       72.22    126.49 o
 -11  -1   1      639.28      501.81    113.55 o
 -10  -1   1     7594.84     7733.64    256.28 o
  -9  -1   1      623.66      660.36     71.41 o
  -8  -1   1      397.31      396.98     75.96 o
  -7  -1   1      622.63      703.59     63.54 o
  -6  -1   1      113.15      162.53     45.32 o
  -5  -1   1      185.74      200.08     46.55 o
  -4  -1   1    25538.63    22231.36    631.00 o
  -3  -1   1        6.73       -4.97     21.82 o
  -2  -1   1      310.44      263.38     14.36 o
   2  -1   1    10361.31    10051.18    442.31 o
   3  -1   1      477.07      474.98     18.45 o
   4  -1   1       17.00      -26.51     17.67 o
   5  -1   1    10491.78     9953.44    306.93 o
   6  -1   1     2771.86     2676.99     90.38 o
   7  -1   1      396.02      420.12     52.16 o
   8  -1   1      192.88      172.91     58.85 o
   9  -1   1       28.67       63.13     69.35 o
  10  -1   1      192.52      118.36     81.58 o
  11  -1   1      548.29      428.53     97.73 o
  12  -1   1       29.95      -22.36    114.85 o
 -12   0   1       12.00      153.73    124.53 o
 -11   0   1       91.50      214.25     86.18 o
 -10   0   1     5155.77     5397.74    184.93 o
  -9   0   1      306.30      302.88     71.31 o
  -8   0   1        1.10      -85.88     57.25 o
  -7   0   1     1744.71     1634.48     88.84 o
  -6   0   1        0.38       -4.67     53.00 o
  -5   0   1        9.21       41.00     31.34 o
  -3   0   1        0.32      -22.74     15.16 o
  -2   0   1       55.76       40.23      9.00 o
   2   0   1     1183.98     1186.56     34.47 o
   3   0   1      292.95      290.19     18.05 o
   4   0   1      393.73      402.76     27.55 o
   5   0   1     4162.30     3933.32    134.48 o
   6   0   1      798.04      828.32     49.34 o
   7   0   1       52.54       26.89     46.56 o
   8   0   1     6579.07     6716.17    200.57 o
   9   0   1       15.77      -16.30     67.71 o
  10   0   1      221.12      222.34     84.20 o
  11   0   1     1061.81      957.27    117.41 o
  12   0   1        1.46       36.77    117.50 o
 -12   1   1       14.56       31.86    121.04 o
 -11   1   1       20.62      -35.72    128.81 o
 -10   1   1     1127.14     1206.08     95.35 o
  -9   1   1      102.33      201.29     69.21 o
  -8   1   1      418.78      351.29     59.86 o
  -7   1   1     1553.78     1277.30     74.12 o
  -6   1   1       18.19       16.85     48.34 o
  -5   1   1      119.92      140.83     37.34 o
  -3   1   1       25.08       28.87     14.46 o
  -2   1   1      848.02      742.87     25.90 o
   3   1   1      173.32      138.06     19.71 o
   4   1   1      307.71      141.42     35.75 o
   5   1   1     2595.48     2645.19    137.25 o
   6   1   1       18.98       10.74     39.37 o
   7   1   1        0.95      170.95     50.67 o
   8   1   1       69.04      123.20     54.89 o
   9   1   1     1948.76     2054.69    143.83 o
  10   1   1      366.29      418.32     87.92 o
  11   1   1     2251.00     2360.12    134.75 o
  12   1   1      234.24      477.91    129.73 o
 -12   2   1      131.94       81.16    111.83 o
 -11   2   1     1047.41     1123.57    113.69 o
 -10   2   1        5.55       97.92     78.98 o
  -9   2   1      112.57      273.30     69.35 o
  -8   2   1      213.25      208.79     56.52 o
  -7   2   1     3166.86     3168.84    132.75 o
  -6   2   1       21.47       93.67     47.83 o
  -5   2   1      616.31      537.33     32.30 o
  -3   2   1     1874.55     1651.44     99.05 o
  -2   2   1        1.14      -14.52     10.01 o
  -1   2   1    16330.17    15497.55    903.30 o
   0   2   1        5.48        6.29      5.55 o
   1   2   1      524.78      438.92     13.86 o
   3   2   1      220.22      177.15     22.55 o
   4   2   1      348.12      259.54     28.26 o
   5   2   1     6833.44     6955.75    195.21 o
   6   2   1      729.11      714.48     45.74 o
   7   2   1       20.63       30.27     44.09 o
   8   2   1        2.67      -45.89     69.26 o
   9   2   1      515.17      488.27     76.82 o
  10   2   1      368.75      431.72    107.90 o
  11   2   1     4748.30     4800.58    193.24 o
  12   2   1      101.46      108.51    125.62 o
 -12   3   1        9.39      -45.75    112.82 o
 -11   3   1      202.28      140.11    113.37 o
 -10   3   1     3405.39     3555.94    145.19 o
  -9   3   1      742.81      812.76     75.28 o
  -8   3   1      378.29      489.64     62.09 o
  -7   3   1     8281.00     8277.55    272.16 o
  -6   3   1      768.47      829.27     70.77 o
  -5   3   1      713.69      744.19     37.07 o
  -4   3   1    50707.88    39573.21   2286.36 o
  -3   3   1        0.10       24.18     14.90 o
  -2   3   1      618.39      511.30     18.23 o
  -1   3   1    12873.91    11416.06    379.23 o
   0   3   1     1238.17     1010.61     24.19 o
   1   3   1        1.19       23.21     10.93 o
   2   3   1      868.10      969.99     27.39 o
   3   3   1        3.35      -15.83     18.73 o
   4   3   1      234.90      238.82     25.76 o
   5   3   1      761.80      605.79     38.26 o
   6   3   1     1106.21      904.64     59.31 o
   7   3   1        8.57       16.59     42.40 o
   8   3   1      227.17      273.41     62.61 o
   9   3   1        2.16      -12.57     74.39 o
  10   3   1      532.14      432.94     97.37 o
  11   3   1     5076.41     5206.11    268.82 o
  12   3   1        0.01     -299.80    199.87 o
 -12   4   1        2.70      -94.02    118.26 o
 -11   4   1      239.14      266.41    117.31 o
 -10   4   1     8057.77     8426.69    252.38 o
  -9   4   1      300.46      272.45     73.52 o
  -8   4   1     1195.95     1342.10     69.73 o
  -7   4   1       10.03      121.79     77.84 o
  -6   4   1       76.12       47.47     33.26 o
  -5   4   1     1202.24     1193.41     48.31 o
  -3   4   1     2184.83     2016.50     92.59 o
  -2   4   1      229.61      265.48     16.49 o
  -1   4   1      144.59      106.29     17.32 o
   0   4   1     7143.08     6106.24    131.71 o
   1   4   1       43.12       25.63     12.56 o
   3   4   1      329.59      268.96     24.99 o
   4   4   1      290.75      316.81     46.80 o
   5   4   1    12994.17    13164.85    442.25 o
   6   4   1      909.87      960.61     85.74 o
   7   4   1       59.75       28.87     48.91 o
   8   4   1     1236.56     1408.66     98.46 o
   9   4   1      286.27      269.89    100.42 o
  10   4   1      124.86       11.49    119.47 o
  11   4   1      167.02      130.83    124.96 o
 -12   5   1      170.94       70.42    113.16 o
 -11   5   1      160.18      118.72    147.49 o
 -10   5   1     3206.11     3222.69    131.12 o
  -9   5   1      437.86      442.17     73.08 o
  -8   5   1      196.40      167.79     49.47 o
  -7   5   1     4314.48     4129.18    118.76 o
  -6   5   1     1315.60     1285.63     55.84 o
  -5   5   1     2833.22     2874.62     83.10 o
  -4   5   1      553.99      531.54     39.38 o
  -3   5   1     3826.84     3510.00     96.04 o
  -2   5   1     1939.72     1919.67     51.85 o
  -1   5   1      394.83      403.61     25.48 o
   0   5   1     3513.36     2956.91     72.87 o
   1   5   1      101.13       83.58     17.15 o
   2   5   1     4873.03     4318.81    113.20 o
   3   5   1      547.14      618.93     28.46 o
   4   5   1      467.24      473.49     37.83 o
   5   5   1       13.27       43.13     36.94 o
   6   5   1      183.37       90.77     45.02 o
   7   5   1        1.06      -69.98     55.78 o
   8   5   1      205.82      203.47    107.74 o
   9   5   1     2156.13     2266.26    129.77 o
  10   5   1      979.61      798.70    189.73 o
  11   5   1      370.03      434.94    160.52 o
 -12   6   1      320.67      221.39    114.70 o
 -11   6   1      229.92      239.36    108.43 o
 -10   6   1     6034.36     6020.63    198.76 o
  -9   6   1        7.62       27.13     58.03 o
  -8   6   1     1666.56     1675.44     73.48 o
  -7   6   1      518.71      550.49     45.23 o
  -6   6   1       30.15      -35.15     35.33 o
  -5   6   1      542.45      527.37     37.06 o
  -4   6   1    28591.45    27826.88    760.86 o
  -3   6   1       48.88       93.52     37.16 o
  -2   6   1      852.34      789.56     43.66 o
  -1   6   1    58824.69    50955.31   2311.44 o
   0   6   1     1014.77      959.22     37.29 o
   1   6   1       11.55       -0.42     16.23 o
   2   6   1     1179.97      675.62     58.06 o
   3   6   1     1270.52     1193.61     48.72 o
   4   6   1     3421.87     3291.06     89.98 o
   5   6   1     1535.89     1600.51     82.81 o
   6   6   1     4881.37     4831.06    146.42 o
   7   6   1      243.98      203.29     59.76 o
   8   6   1      717.67      730.52    150.26 o
   9   6   1      355.12      705.77    123.42 o
  10   6   1       37.17     -104.59    132.46 o
  11   6   1     4675.18     4759.78    335.22 o
 -12   7   1       12.80       28.73    129.86 o
 -11   7   1       36.54      -81.67     99.81 o
 -10   7   1     5654.92     5630.08    168.29 o
  -9   7   1       60.35        2.63     60.26 o
  -8   7   1      126.37      133.94     65.17 o
  -7   7   1    15181.09    15128.45    337.26 o
  -6   7   1     1013.18     1104.01     55.01 o
  -5   7   1      234.07      205.83     33.08 o
  -4   7   1     8327.68     7725.08    172.44 o
  -3   7   1     1447.76     1378.04     67.30 o
  -2   7   1      417.12      291.36     34.74 o
  -1   7   1     3385.84     4150.79    107.01 o
   0   7   1     1907.46     1932.64    113.39 o
   1   7   1     1492.27     1434.13     41.21 o
   2   7   1    25691.93    26208.70    880.29 o
   3   7   1     1324.79     1326.62     56.26 o
   4   7   1      774.80      652.32     39.03 o
   5   7   1     7398.16     7148.92    197.14 o
   6   7   1    10614.54    10450.58    276.75 o
   7   7   1      804.06      754.92    107.54 o
   8   7   1      793.77     1101.50    138.61 o
   9   7   1       14.51      174.37    114.50 o
  10   7   1       25.17     -191.91    142.85 o
 -12   8   1        8.77       60.98    153.91 o
 -11   8   1        4.77       90.41     84.70 o
 -10   8   1     2761.00     3023.48    179.85 o
  -9   8   1      725.57      776.09     71.89 o
  -8   8   1      866.31      919.56     64.61 o
  -7   8   1      205.18      165.25     57.30 o
  -6   8   1       86.09      139.82     60.52 o
  -5   8   1      292.90      343.42     39.24 o
  -4   8   1    12863.05    12990.82    277.65 o
  -3   8   1     1400.45     1467.56     47.92 o
  -2   8   1     1558.68     1517.85     95.63 o
  -1   8   1       58.41       74.24     25.04 o
   0   8   1     4448.87     3933.47     96.01 o
   1   8   1     1501.55     1309.14     49.28 o
   2   8   1     6570.15     6427.08    165.82 o
   3   8   1        8.09       10.56     77.83 o
   4   8   1        3.06       39.53     43.77 o
   5   8   1     3117.59     3115.26    100.73 o
   6   8   1     4080.95     4039.52    149.65 o
   7   8   1       59.38      -67.92    116.65 o
   8   8   1       15.48      226.94    130.12 o
   9   8   1      407.56      468.13    149.86 o
  10   8   1     1436.88     1598.87    241.18 o
 -12   9   1        0.62     -198.75    132.50 o
 -11   9   1       43.60      149.01    101.90 o
 -10   9   1      599.05      612.41     89.66 o
  -9   9   1      685.54      700.51     75.79 o
  -8   9   1      408.74      411.95     58.50 o
  -7   9   1     3127.77     3358.14     97.03 o
  -6   9   1      464.86      485.32     46.49 o
  -5   9   1     5861.59     5805.17    148.57 o
  -4   9   1     4242.72     4605.62    123.19 o
  -3   9   1      680.82      777.25     39.89 o
  -2   9   1      163.35      156.88     32.89 o
  -1   9   1     4355.89     4429.33    120.16 o
   0   9   1     9454.26     8520.46    184.05 o
   1   9   1     1145.55     1043.17     40.56 o
   2   9   1     4443.97     4396.92    138.81 o
   3   9   1     1414.03     1371.39     64.11 o
   4   9   1        7.15       49.46     48.05 o
   5   9   1      540.81      553.36     61.93 o
   6   9   1       29.68      -41.14     63.93 o
   7   9   1      153.89      129.10    108.57 o
   8   9   1      473.57      667.16    129.40 o
   9   9   1      385.30      615.91    154.51 o
 -11  10   1      264.53      225.33     97.30 o
 -10  10   1    10415.31    10990.88    318.07 o
  -9  10   1       11.94       93.53     66.27 o
  -8  10   1      204.01      214.88     63.16 o
  -7  10   1      405.87      436.50     52.73 o
  -6  10   1     2950.44     3201.00     91.93 o
  -5  10   1     2628.72     2579.18    109.18 o
  -4  10   1    12618.10    13470.29    283.00 o
  -3  10   1      293.99      354.20     42.55 o
  -2  10   1      696.31      607.32     46.65 o
  -1  10   1     3230.26     3347.64     93.74 o
   0  10   1     1448.83     1286.34    107.61 o
   1  10   1       13.34      -64.27     42.85 o
   2  10   1     7338.86     7053.11    166.89 o
   3  10   1       89.84       73.85     43.97 o
   4  10   1      818.66      944.92     74.75 o
   5  10   1       99.60       88.75     63.72 o
   6  10   1      653.89      794.41    134.02 o
   7  10   1        0.42     -175.92    117.28 o
   8  10   1        3.96       29.36    133.35 o
   9  10   1      522.46      491.55    168.61 o
 -11  11   1      331.43      357.49    111.49 o
 -10  11   1        4.71       44.27     83.89 o
  -9  11   1      152.08      248.63     74.38 o
  -8  11   1        2.13      -37.11     88.06 o
  -7  11   1     3399.44     3596.62    110.85 o
  -6  11   1       79.14      134.57     53.01 o
  -5  11   1      107.49       21.60     55.00 o
  -4  11   1     8816.06     8745.30    194.46 o
  -3  11   1      454.40      459.94     43.84 o
  -2  11   1      300.12      315.11     44.49 o
  -1  11   1     6024.08     5807.18    134.63 o
   0  11   1        8.38       22.19     43.00 o
   1  11   1       12.51      -42.90    101.01 o
   2  11   1     4325.60     4199.16    129.75 o
   3  11   1       19.30      154.05     60.60 o
   4  11   1       87.64      265.66     67.87 o
   5  11   1      755.85      724.81     80.31 o
   6  11   1     9077.12    10596.30    401.55 o
   7  11   1       11.22      116.39    124.85 o
   8  11   1      678.95      382.60    234.59 o
 -11  12   1        9.31     -117.18    100.71 o
 -10  12   1     1139.49     1182.58    117.38 o
  -9  12   1      748.83      730.27     83.85 o
  -8  12   1     1848.44     1910.41     89.03 o
  -7  12   1     1139.38     1042.21     86.62 o
  -6  12   1       89.30      -39.31     51.23 o
  -5  12   1        6.36       54.51     46.53 o
  -4  12   1     2518.78     2736.49    100.50 o
  -3  12   1      588.94      621.66     54.58 o
  -2  12   1       17.72       28.70     47.52 o
  -1  12   1       30.34       21.47     42.20 o
   0  12   1     1656.78     1415.97     63.02 o
   1  12   1      950.15      857.49     67.13 o
   2  12   1       90.92       -2.35     59.67 o
   3  12   1      132.53      128.80    103.11 o
   4  12   1       64.47      125.23     82.50 o
   5  12   1      351.40      539.33    146.56 o
   6  12   1     7761.79     8334.68    558.85 o
   7  12   1       76.12      -54.90    186.66 o
   8  12   1      203.15      327.44    202.21 o
 -10  13   1      690.17      669.97    113.93 o
  -9  13   1     1008.80     1246.65     99.51 o
  -8  13   1      618.87      584.22     77.43 o
  -7  13   1     2769.30     2596.87    100.47 o
  -6  13   1       28.16       14.82     78.35 o
  -5  13   1      281.45      230.71     51.89 o
  -4  13   1      419.85      455.36     52.98 o
  -3  13   1     1066.86     1030.51     62.82 o
  -2  13   1       61.68      -17.63     62.23 o
  -1  13   1     2894.46     2945.20     90.97 o
   0  13   1     9715.95    10163.77    245.81 o
   1  13   1     3009.71     3311.94    121.36 o
   2  13   1     1508.88     1744.39    140.63 o
   3  13   1      183.64      320.66     86.96 o
   4  13   1     1204.50     1121.57    115.80 o
   5  13   1       65.95      125.69    515.33 o
   6  13   1     1154.31     1295.74    196.09 o
   7  13   1       45.48      161.74    229.25 o
 -10  14   1      567.36      489.39    157.62 o
  -9  14   1      444.36      617.03    117.70 o
  -8  14   1       19.63       33.68     73.60 o
  -7  14   1        3.64      130.77     70.79 o
  -6  14   1     1142.21     1081.34     77.71 o
  -5  14   1      372.53      333.48     62.73 o
  -4  14   1     1718.65     1739.32    105.76 o
  -3  14   1     1000.92     1135.37     71.49 o
  -2  14   1      162.41      115.75     53.15 o
  -1  14   1      568.69      461.55     83.02 o
   0  14   1      332.02      273.51     78.88 o
   1  14   1     1587.97     1968.82    132.40 o
   2  14   1     3168.99     3359.86    152.20 o
   3  14   1      325.77      719.01    109.68 o
   4  14   1     1676.41     1857.76    139.01 o
   5  14   1       38.69      104.67    218.92 o
   6  14   1       89.76       13.26    184.99 o
  -9  15   1      326.15      426.33    135.95 o
  -8  15   1       89.41      165.69    111.74 o
  -7  15   1       29.23       17.12     96.50 o
  -6  15   1      107.41       74.42    118.11 o
  -5  15   1      110.07      355.25    108.65 o
  -4  15   1      143.01      109.87     72.63 o
  -3  15   1      264.57      214.80    154.54 o
  -2  15   1        1.44       11.99    104.84 o
  -1  15   1      700.94     1012.84    103.70 o
   0  15   1      909.86     1094.67    109.04 o
   1  15   1      627.67      637.78     96.50 o
   2  15   1      264.28      641.88    159.23 o
   3  15   1      107.42      161.16    110.99 o
   4  15   1      725.80      765.52    194.65 o
   5  15   1      289.96      452.96    201.12 o
  -8  16   1      526.48      720.54    137.64 o
  -7  16   1      647.80      458.21    111.15 o
  -6  16   1      149.99      164.62    123.73 o
  -5  16   1      353.33      264.58    117.62 o
  -4  16   1      147.05      314.51    112.68 o
  -3  16   1     3478.15     3263.06    167.81 o
  -2  16   1      268.01      336.13    105.59 o
  -1  16   1      241.85      117.50    107.31 o
   0  16   1      380.97      378.75    181.22 o
   1  16   1     1356.99     1487.90    134.03 o
   2  16   1       77.44      289.86    128.13 o
   3  16   1      862.32      873.11    154.93 o
   4  16   1        0.88     -286.77    191.18 o
  -7  17   1     2090.09     2095.35    191.40 o
  -6  17   1        1.35     -124.63    165.96 o
  -5  17   1      905.08      871.28    163.21 o
  -4  17   1        3.35       71.41    161.98 o
  -3  17   1     4414.20     4920.24    243.06 o
  -2  17   1       18.09       30.38    155.48 o
  -1  17   1       25.56       80.06    117.53 o
   0  17   1     1409.61     1765.32    175.87 o
   1  17   1      424.64      546.65    126.34 o
   2  17   1      172.30      350.79    144.38 o
  -5  18   1      221.58      186.64    141.35 o
  -4  18   1      629.66      574.73    147.53 o
  -3  18   1      266.04      282.72    181.00 o
  -2  18   1      125.52      316.56    142.15 o
  -1  18   1        1.95      -17.17    135.22 o
   0  18   1       32.34      -70.88    137.67 o
  -1 -18   2       75.98      -21.84    144.73 o
   0 -18   2     1034.98     1404.73    214.24 o
   1 -18   2      307.13      315.56    124.10 o
   2 -18   2      119.92      161.39    195.39 o
   3 -18   2     1352.29     1514.43    214.99 o
   4 -18   2       90.77      -65.53    133.50 o
   5 -18   2       13.75      -68.82    152.24 o
  -3 -17   2     2194.54     2562.56    188.21 o
  -2 -17   2      744.47      669.93    235.45 o
  -1 -17   2       43.55       65.84    131.79 o
   0 -17   2      547.55      467.66    124.83 o
   1 -17   2      397.68      334.37    222.38 o
   2 -17   2      932.95     1243.37    142.65 o
   3 -17   2     1636.98     1866.93    152.15 o
   4 -17   2       55.06      -12.44    114.48 o
   5 -17   2        3.84      -43.62    204.36 o
   6 -17   2      757.32      968.60    151.85 o
   7 -17   2      556.47      448.35    163.36 o
  -4 -16   2        0.50     -253.81    185.40 o
  -3 -16   2      166.86      216.85    186.38 o
  -2 -16   2      355.17      542.30    126.14 o
  -1 -16   2      291.64      232.97     99.77 o
   0 -16   2      126.21      -22.33    103.87 o
   1 -16   2       48.03      188.80     93.19 o
   2 -16   2      284.93      385.76     85.74 o
   3 -16   2      230.09      285.35    138.96 o
   4 -16   2      628.37      670.11     91.87 o
   5 -16   2       55.46       89.79     96.49 o
   6 -16   2        5.78     -145.03    109.13 o
   7 -16   2       82.38      254.69    121.02 o
   8 -16   2      115.50      242.20    137.78 o
  -5 -15   2      561.15      819.23    240.39 o
  -4 -15   2      348.11      471.28    134.84 o
  -3 -15   2        9.28      -81.97    111.50 o
  -2 -15   2     1274.14     1391.82    210.04 o
  -1 -15   2      137.29       18.77    108.41 o
   0 -15   2       68.33      178.75     70.67 o
   1 -15   2     1823.57     2018.96     97.05 o
   2 -15   2        2.20       49.88     71.92 o
   3 -15   2      543.52      606.59    100.67 o
   4 -15   2     2854.90     2587.94    134.83 o
   5 -15   2       60.50      -56.94     75.86 o
   6 -15   2      115.65      118.67     87.03 o
   7 -15   2      591.59      580.59     78.74 o
   8 -15   2      319.78      712.26    112.15 o
   9 -15   2      606.86      627.03    105.87 o
  -6 -14   2     2472.74     2728.54    372.12 o
  -5 -14   2      760.56      869.38    171.94 o
  -4 -14   2      130.94      152.20    100.56 o
  -3 -14   2     1023.40     1183.96    107.37 o
  -2 -14   2      226.36      544.35    134.93 o
  -1 -14   2      116.50      123.18     82.31 o
   0 -14   2      157.66      110.34     61.29 o
   1 -14   2     1687.72     1810.16     89.15 o
   2 -14   2      189.61      218.11     63.95 o
   3 -14   2     6570.70     6823.59    201.80 o
   4 -14   2     1574.80     1633.79     79.94 o
   5 -14   2        1.84       54.61     60.03 o
   6 -14   2       48.63       44.43     64.77 o
   7 -14   2      216.08      149.86     69.38 o
   8 -14   2      345.32      312.69     80.27 o
   9 -14   2     1219.16     1496.16    115.01 o
  10 -14   2     1212.27     1248.83    120.94 o
  -7 -13   2       50.19      -50.04    177.59 o
  -6 -13   2       42.95      -34.66    170.44 o
  -5 -13   2       17.14      127.92    103.23 o
  -4 -13   2      289.51      312.75     97.44 o
  -3 -13   2     8755.61     9602.29    316.71 o
  -2 -13   2     1571.64     1645.15    120.55 o
  -1 -13   2        2.41      -83.21     83.96 o
   0 -13   2      246.74      319.34     61.42 o
   1 -13   2      808.88      861.42     89.18 o
   2 -13   2      419.56      369.75     54.35 o
   3 -13   2     3137.96     3054.36     99.76 o
   4 -13   2      604.10      642.61     54.07 o
   5 -13   2        7.54      -15.30     52.23 o
   6 -13   2       41.32      174.63     55.16 o
   7 -13   2      753.72      712.78     73.21 o
   8 -13   2       54.02       65.54     73.87 o
   9 -13   2      139.20      169.58    102.56 o
  10 -13   2     1656.42     1851.89    124.14 o
  -8 -12   2      974.06      840.09    225.10 o
  -7 -12   2       16.05      -29.27    163.55 o
  -6 -12   2      105.70      178.55    142.92 o
  -5 -12   2     1251.32     1201.78    151.29 o
  -4 -12   2      190.66      200.82     82.28 o
  -3 -12   2     4541.84     5038.00    184.31 o
  -2 -12   2       79.48      217.04     59.78 o
  -1 -12   2     1077.79     1361.27     85.84 o
   0 -12   2      119.95       23.53     46.45 o
   1 -12   2      667.47      624.14     48.15 o
   2 -12   2       97.74       67.11     60.46 o
   3 -12   2      215.86      296.73     45.33 o
   4 -12   2     3422.23     3399.81     97.87 o
   5 -12   2       71.46       33.14     46.87 o
   6 -12   2      257.20      388.41     56.79 o
   7 -12   2     3561.13     3692.61    117.19 o
   8 -12   2      562.04      419.30     71.87 o
   9 -12   2       69.21      -31.32     80.71 o
  10 -12   2     2845.15     2908.38    138.66 o
  11 -12   2       39.86       49.06    130.00 o
  -8 -11   2     3380.99     3322.14    241.57 o
  -7 -11   2        9.76      153.58    130.44 o
  -6 -11   2      608.66      493.06     91.70 o
  -5 -11   2      296.11      145.45     78.99 o
  -4 -11   2        0.10      -74.28    118.65 o
  -3 -11   2     2009.30     1832.92    129.61 o
  -2 -11   2      141.49      166.42     50.99 o
  -1 -11   2      670.82      723.90     55.71 o
   0 -11   2       52.45       26.47     69.24 o
   1 -11   2      433.21      452.44     52.33 o
   2 -11   2     1333.99     1320.47     58.69 o
   3 -11   2      528.01      520.94     52.26 o
   4 -11   2     1083.23     1127.88     48.33 o
   5 -11   2        3.62       16.19     42.75 o
   6 -11   2        3.69       76.20     47.49 o
   7 -11   2     1431.89     1588.50     91.04 o
   8 -11   2     3585.67     3761.58    162.94 o
   9 -11   2     1226.31     1312.20     85.31 o
  10 -11   2      327.06      337.20     86.37 o
  11 -11   2        6.40       22.41    100.14 o
  -9 -10   2      103.70       55.02    170.53 o
  -8 -10   2        5.84     -215.52    143.68 o
  -7 -10   2      189.67      178.61    118.26 o
  -6 -10   2     2487.64     2717.09    121.12 o
  -5 -10   2      617.32      677.97     85.08 o
  -4 -10   2       24.66      112.97     55.38 o
  -3 -10   2     1122.18     1121.46     64.62 o
  -2 -10   2      518.39      498.07     51.81 o
  -1 -10   2       48.75       54.50     36.80 o
   0 -10   2       86.43       36.39     39.85 o
   1 -10   2     3240.90     3280.82     88.56 o
   2 -10   2      128.62      202.97     42.97 o
   3 -10   2     4698.87     4376.21    109.22 o
   4 -10   2       20.03        7.55     34.22 o
   5 -10   2     1096.86     1140.18     60.30 o
   6 -10   2       92.73       75.41     44.97 o
   7 -10   2     3129.82     3094.18     96.16 o
   8 -10   2     3292.27     3471.64    115.89 o
   9 -10   2      598.41      699.44     75.55 o
  10 -10   2     5880.73     6194.03    188.35 o
  11 -10   2       12.25       80.62     95.17 o
  -9  -9   2        1.58        9.25    143.03 o
  -8  -9   2        3.49      129.67    166.80 o
  -7  -9   2      851.11      820.93    143.43 o
  -6  -9   2     5773.84     6183.42    191.38 o
  -5  -9   2      401.27      381.45     57.93 o
  -4  -9   2       81.85       84.99     60.47 o
  -3  -9   2      553.89      494.75     57.43 o
  -2  -9   2     2439.97     2335.99    137.20 o
  -1  -9   2       65.44      102.61     29.11 o
   0  -9   2       80.11      -22.35     33.09 o
   1  -9   2     1701.21     1777.62     55.78 o
   2  -9   2     4956.77     4679.86    110.16 o
   3  -9   2     8922.36     8496.54    171.94 o
   4  -9   2      609.34      697.81     49.08 o
   5  -9   2     1551.88     1634.39     61.77 o
   6  -9   2     1718.38     1776.36     71.45 o
   7  -9   2     5403.59     5362.73    136.56 o
   8  -9   2      147.16      153.19     55.27 o
   9  -9   2       93.48      131.49    113.51 o
  10  -9   2     9737.55    10459.98    283.57 o
  11  -9   2       39.77     -144.00     96.00 o
  12  -9   2       35.17       91.57    130.39 o
 -10  -8   2      377.15      479.99    164.75 o
  -9  -8   2     1086.97      940.80    146.82 o
  -8  -8   2      160.42      169.90    109.18 o
  -7  -8   2     1406.82     1423.98     89.68 o
  -6  -8   2      390.65      335.03     65.78 o
  -5  -8   2       62.47      104.09     54.16 o
  -4  -8   2       20.24       29.35     36.49 o
  -3  -8   2     1733.18     1559.24     64.98 o
  -2  -8   2      830.94      926.49     55.00 o
  -1  -8   2      483.37      532.74     34.22 o
   0  -8   2     1232.58     1029.62     38.86 o
   1  -8   2       28.03       53.47     23.35 o
   2  -8   2     2459.98     2369.09     58.70 o
   3  -8   2     2878.79     2896.14     74.08 o
   4  -8   2       70.32      389.19     37.97 o
   5  -8   2     3124.37     3044.35     92.81 o
   6  -8   2        9.25       61.45     38.14 o
   7  -8   2     3737.70     3396.63     99.13 o
   8  -8   2       14.04      -66.04     60.64 o
   9  -8   2      141.84      171.11     66.69 o
  10  -8   2      235.65      147.37     75.68 o
  11  -8   2        3.65     -132.52     89.70 o
  12  -8   2       36.98      275.55    129.91 o
 -10  -7   2      172.36      247.33    143.55 o
  -9  -7   2     1936.95     2033.07    161.26 o
  -8  -7   2     3905.83     3841.44    185.35 o
  -7  -7   2       96.65      188.47     69.33 o
  -6  -7   2       17.77      138.86     55.72 o
  -5  -7   2      903.65      826.02     47.88 o
  -4  -7   2      178.63      206.89     33.95 o
  -3  -7   2       24.58       13.50     29.69 o
  -2  -7   2      717.17      757.71     32.38 o
  -1  -7   2     4569.96     4446.61    155.29 o
   0  -7   2     2042.85     2049.25     52.63 o
   1  -7   2     5267.42     3806.56     81.39 o
   2  -7   2      857.13      995.77     60.39 o
   3  -7   2     1462.10     1787.08     52.48 o
   4  -7   2    18057.12    18349.47    410.70 o
   5  -7   2     4109.50     3986.28    100.42 o
   6  -7   2      293.43      274.70     38.59 o
   7  -7   2       75.27      -41.84     49.23 o
   8  -7   2      536.06      537.18     59.55 o
   9  -7   2       99.51      119.29     62.92 o
  10  -7   2      216.47      263.08     91.57 o
  11  -7   2       66.42      157.79    108.69 o
  12  -7   2      149.13      130.02    183.10 o
 -11  -6   2      401.18      212.06    168.61 o
 -10  -6   2      911.35     1115.40    155.02 o
  -9  -6   2        0.43      -48.46     98.49 o
  -8  -6   2      833.34      575.75    105.09 o
  -7  -6   2      880.39      794.09     85.23 o
  -6  -6   2     1879.17     1833.78     69.25 o
  -5  -6   2     6016.29     6237.32    212.15 o
  -4  -6   2        2.99       -2.45     37.23 o
  -3  -6   2        1.26      -38.36     25.57 o
  -2  -6   2    11981.66    12353.57    343.71 o
  -1  -6   2     5482.20     4868.59    119.00 o
   0  -6   2     1368.55     1304.70     37.29 o
   2  -6   2       55.84       60.29     22.02 o
   3  -6   2       28.52       -6.85     49.58 o
   4  -6   2     6724.16     7064.70    174.94 o
   5  -6   2     1164.04     1262.53     74.54 o
   6  -6   2      283.00      282.43     43.22 o
   7  -6   2     4112.68     4153.77    117.10 o
   8  -6   2     1277.45     1355.80     66.03 o
   9  -6   2     2010.92     2151.22    115.68 o
  10  -6   2       84.63      105.62     74.13 o
  11  -6   2      259.42      123.91     96.03 o
  12  -6   2       41.44       19.17    122.19 o
 -11  -5   2      268.46      153.94    153.84 o
 -10  -5   2       87.44       71.76    132.12 o
  -9  -5   2      220.78      181.75    123.50 o
  -8  -5   2     1015.92      966.05     77.97 o
  -7  -5   2      284.66      265.55     53.60 o
  -6  -5   2     2468.80     2439.33     97.46 o
  -5  -5   2     5339.42     5525.56    168.13 o
  -4  -5   2      163.33      175.27     38.83 o
  -3  -5   2       75.60       21.95     23.91 o
  -2  -5   2    18199.23    16356.28    389.72 o
  -1  -5   2      670.06      643.62     25.99 o
   0  -5   2      463.39      355.76     22.76 o
   1  -5   2      171.08      200.27     14.15 o
   2  -5   2     1029.27      928.67     26.58 o
   3  -5   2     2773.65     2472.42     76.91 o
   4  -5   2     8478.99     8251.80    202.70 o
   5  -5   2       95.13       42.94     28.49 o
   6  -5   2       11.56       23.21     35.97 o
   7  -5   2      157.66      208.70     39.97 o
   8  -5   2     1387.28     1343.46     71.80 o
   9  -5   2      644.43      625.01     65.55 o
  10  -5   2     9727.52    10656.00    319.49 o
  11  -5   2      522.15      743.14    104.90 o
  12  -5   2        6.87       51.60    119.52 o
 -11  -4   2      736.83      609.93    127.62 o
 -10  -4   2      276.82      156.28    102.11 o
  -9  -4   2      413.20      275.23     84.52 o
  -8  -4   2     2127.89     2427.10    106.86 o
  -7  -4   2     2008.82     2093.71    105.33 o
  -6  -4   2     1887.17     1962.88     77.80 o
  -5  -4   2      226.01      340.94     39.61 o
  -4  -4   2      284.61      292.87     31.92 o
  -3  -4   2      183.70       88.36     31.41 o
  -2  -4   2       32.91      139.14     27.67 o
  -1  -4   2       47.60        9.96     16.88 o
   0  -4   2      320.44      623.02     29.09 o
   1  -4   2     4446.75     3752.39     76.53 o
   2  -4   2      224.82      219.93     14.77 o
   3  -4   2     4646.20     4153.53    155.45 o
   4  -4   2      483.44      452.95     48.44 o
   5  -4   2       20.99        6.12     28.69 o
   6  -4   2        0.59       27.45     38.83 o
   7  -4   2    21504.34    21341.53    499.76 o
   8  -4   2      798.94      769.61     63.62 o
   9  -4   2       52.65      -41.28     70.11 o
  10  -4   2      906.92      855.59     86.02 o
  11  -4   2      227.56      313.47    104.35 o
  12  -4   2      272.19      266.96    137.72 o
 -12  -3   2        2.68      109.92    158.78 o
 -11  -3   2     1374.83     1494.72    128.47 o
 -10  -3   2      438.40      343.70     90.94 o
  -9  -3   2      193.12      195.07     61.01 o
  -8  -3   2    12497.49    12905.87    341.52 o
  -7  -3   2     2291.02     2359.38     81.03 o
  -6  -3   2     2377.64     2203.34     73.85 o
  -5  -3   2      249.30      233.91     33.64 o
  -4  -3   2     2524.18     2274.64     76.30 o
  -3  -3   2      850.58      954.99     37.68 o
  -2  -3   2      790.90      991.74     25.81 o
  -1  -3   2      646.48      627.36     22.15 o
   0  -3   2      192.38      133.92      7.89 o
   2  -3   2      204.80      218.74     14.23 o
   3  -3   2     1561.69     1476.92     37.98 o
   4  -3   2    20636.71    20179.66    592.89 o
   5  -3   2      103.46      117.27     26.61 o
   6  -3   2      288.51      341.66     33.16 o
   7  -3   2      312.19      190.97     39.20 o
   8  -3   2        0.83       25.29     51.86 o
   9  -3   2      158.39       42.00     75.45 o
  10  -3   2     1371.10     1140.03     91.73 o
  11  -3   2       17.79       25.25     99.71 o
  12  -3   2        4.79      -40.84    141.56 o
 -12  -2   2      253.49      218.21    121.16 o
 -11  -2   2     1943.64     1994.70    143.10 o
 -10  -2   2      246.88      209.07    140.39 o
  -9  -2   2      578.70      446.93     66.81 o
  -8  -2   2     1603.64     1637.02     72.77 o
  -7  -2   2       56.90      -32.53     46.02 o
  -6  -2   2      486.07      436.61     41.60 o
  -5  -2   2    17429.07    17569.12    499.60 o
  -4  -2   2     2192.38     2160.57     79.35 o
  -3  -2   2     2014.03     1905.79     58.20 o
  -2  -2   2     4679.38     4457.20    123.42 o
  -1  -2   2      409.38      404.22     10.49 o
   0  -2   2       87.56       96.72      4.46 o
   2  -2   2       29.58      -15.43     10.29 o
   3  -2   2      330.45      278.66     18.00 o
   4  -2   2       98.45      146.72     32.12 o
   5  -2   2        1.37       -1.51     24.82 o
   6  -2   2      582.59      595.15     64.25 o
   7  -2   2     2126.25     2281.23    113.04 o
   8  -2   2     1361.89     1291.36     72.10 o
   9  -2   2      401.03      395.17     82.63 o
  10  -2   2      252.31      256.00     89.83 o
  11  -2   2       71.18        3.69     99.32 o
  12  -2   2      266.76      349.86    114.45 o
 -12  -1   2      122.47       15.20    119.39 o
 -11  -1   2       48.23      139.86    105.99 o
 -10  -1   2        8.87       29.58     83.58 o
  -9  -1   2      462.09      502.78     72.46 o
  -8  -1   2     4402.03     4099.50    137.60 o
  -7  -1   2     1047.54      929.78    114.61 o
  -6  -1   2       16.13      -43.40     38.36 o
  -5  -1   2    18549.56    18721.89    563.05 o
  -4  -1   2      406.19      386.75     32.80 o
  -3  -1   2      194.01      149.98     19.84 o
  -2  -1   2      870.72      809.56     24.92 o
  -1  -1   2      459.66      443.89     11.82 o
   2  -1   2      583.35      525.91     15.01 o
   3  -1   2      151.10      131.21     13.84 o
   4  -1   2    28175.38    26334.53    817.44 o
   5  -1   2      339.01      367.27     38.89 o
   6  -1   2      151.83      122.53     42.42 o
   7  -1   2      153.99      104.40     49.52 o
   8  -1   2        6.73       -5.58     52.18 o
   9  -1   2      149.53      -52.88     92.05 o
  10  -1   2     4571.56     4584.54    167.87 o
  11  -1   2        2.85      -61.78     99.73 o
  12  -1   2        6.39      -28.94    166.85 o
 -12   0   2      152.24      195.67    133.46 o
 -11   0   2      247.98      194.83    105.61 o
 -10   0   2       45.70        8.54     79.83 o
  -9   0   2     1014.67     1142.46    106.05 o
  -8   0   2     1642.63     1748.34     80.50 o
  -7   0   2        3.29      -84.82     56.55 o
  -6   0   2      387.72      398.88     42.70 o
  -5   0   2       61.57       33.06     32.32 o
  -4   0   2       37.28       53.38     22.94 o
  -3   0   2      201.54      197.11     17.47 o
   2   0   2      939.00      870.08     23.15 o
   3   0   2       89.74       56.78     13.10 o
   4   0   2     2563.80     2737.65     98.98 o
   5   0   2      521.29      538.48     39.59 o
   6   0   2       79.21       29.48     41.39 o
   7   0   2    11007.58    10811.46    304.88 o
   8   0   2     2202.66     2150.10    137.15 o
   9   0   2     1041.51      919.21     79.75 o
  10   0   2      201.27      281.04     90.26 o
  11   0   2       90.57       -2.30     93.23 o
  12   0   2      199.37      210.27    125.12 o
 -12   1   2        2.31      164.98    125.15 o
 -11   1   2      134.27       16.91     93.30 o
 -10   1   2       72.05       48.24     74.17 o
  -9   1   2      252.28      264.06     99.45 o
  -8   1   2    28110.82    27787.68    734.86 o
  -7   1   2      294.99      302.89     59.72 o
  -6   1   2      199.62      188.96     65.58 o
  -5   1   2    33138.77    31256.53   1154.40 o
  -4   1   2      212.12      227.71     63.42 o
  -3   1   2      750.06      687.81     23.09 o
  -2   1   2     2409.10     2390.49     52.21 o
   2   1   2      871.05      650.42     19.07 o
   3   1   2      230.52      208.98     22.82 o
   4   1   2     2449.62     2784.91    142.53 o
   5   1   2      988.50      917.24     41.77 o
   6   1   2      635.80      586.33     50.51 o
   7   1   2      109.94      236.15     54.26 o
   8   1   2      507.18      489.83     58.02 o
   9   1   2      779.08      851.76     90.76 o
  10   1   2      109.37      230.80     83.17 o
  11   1   2        9.58       -6.18     98.67 o
  12   1   2        0.57       86.26    115.52 o
 -12   2   2      369.47      292.43    123.16 o
 -11   2   2      811.88      835.62    118.50 o
 -10   2   2       11.81      -38.37     84.56 o
  -9   2   2     1017.29     1003.97     78.63 o
  -8   2   2     7476.05     7342.57    203.70 o
  -7   2   2      252.70      178.62     59.17 o
  -6   2   2      127.59      148.66     39.50 o
  -5   2   2     6836.36     7792.18    207.60 o
  -4   2   2      331.30      278.49     35.97 o
  -3   2   2       99.46       58.24     14.82 o
  -2   2   2     4468.16     4263.28     91.72 o
  -1   2   2      898.73      800.99     18.19 o
   0   2   2      365.11      325.23     13.85 o
   2   2   2      125.71      100.92     21.31 o
   3   2   2      747.49      686.77     36.61 o
   4   2   2      122.70       92.21     23.37 o
   5   2   2        1.72      -22.90     29.66 o
   6   2   2      373.79      427.82     39.37 o
   7   2   2     1884.99     1657.60     80.43 o
   8   2   2      450.24      508.78     54.14 o
   9   2   2        1.10       99.87     68.45 o
  10   2   2       27.67       45.69     80.52 o
  11   2   2      928.36     1090.27    116.76 o
  12   2   2      432.70      298.95    155.31 o
 -12   3   2      129.79      -47.38    105.67 o
 -11   3   2     2103.87     2166.63    135.85 o
 -10   3   2      445.62      501.01     88.05 o
  -9   3   2      256.66      449.65     72.07 o
  -8   3   2     2297.45     2593.19     94.59 o
  -7   3   2      291.54      240.05     59.40 o
  -6   3   2       37.10        6.20     33.02 o
  -5   3   2     1743.38     1691.93     76.93 o
  -4   3   2        6.10      -10.35     22.49 o
  -3   3   2      367.82      356.37     21.28 o
  -2   3   2    24737.82    23180.32   1479.01 o
  -1   3   2     1126.36      971.14     26.82 o
   0   3   2      329.92      355.75     10.79 o
   1   3   2     6625.30     5724.03    155.68 o
   2   3   2      307.26      263.60     16.47 o
   3   3   2      983.20      858.60     30.17 o
   5   3   2      736.61      793.14     39.72 o
   6   3   2     3001.65     2832.23    101.35 o
   7   3   2     3548.27     3226.06    142.36 o
   8   3   2      127.74       46.75     63.77 o
   9   3   2       32.59      -31.40     76.71 o
  10   3   2       10.80       51.66    102.46 o
  11   3   2     2310.06     2640.97    181.61 o
  12   3   2       48.13       15.79    172.95 o
 -12   4   2       18.02       80.03    152.20 o
 -11   4   2     4256.60     3937.54    217.12 o
 -10   4   2       19.99       -6.50     80.01 o
  -9   4   2       19.48       44.36     66.63 o
  -8   4   2      538.09      637.85     61.52 o
  -7   4   2     1490.56     1432.74     71.41 o
  -6   4   2      442.63      359.87     36.87 o
  -5   4   2      531.10      680.70     37.59 o
  -4   4   2     1235.96     1272.55     61.85 o
  -3   4   2       66.56       60.60     18.89 o
  -2   4   2     9033.85     8495.79    197.78 o
  -1   4   2      235.73      306.23     13.25 o
   0   4   2      201.86      184.75     13.08 o
   1   4   2    13468.20    10879.71    243.55 o
   2   4   2     1559.84     1360.15     40.85 o
   3   4   2       45.61       11.40     20.74 o
   4   4   2        8.13       62.52     25.07 o
   5   4   2      523.10      486.88     38.76 o
   6   4   2      311.88      261.85     61.49 o
   7   4   2     8722.54     9445.57    269.86 o
   8   4   2      422.32      345.48     88.31 o
   9   4   2     1595.96     1353.04    119.57 o
  10   4   2       85.00      174.49    189.13 o
  11   4   2     1092.90     1169.32    135.38 o
 -12   5   2      347.07      386.02    116.59 o
 -11   5   2      136.87        0.63     95.05 o
 -10   5   2       56.96       -6.58     92.69 o
  -9   5   2      732.11      630.66     80.34 o
  -8   5   2    25388.97    25853.28    652.75 o
  -7   5   2      353.50      286.67     46.96 o
  -6   5   2       18.62       74.18     37.76 o
  -5   5   2      391.60      513.80     44.18 o
  -4   5   2     3080.53     2965.02     77.93 o
  -3   5   2      106.90       83.89     19.07 o
  -2   5   2    16440.29    15637.09    393.97 o
  -1   5   2      441.53      397.64     19.12 o
   0   5   2      891.30      846.98     30.68 o
   1   5   2    19268.46    18662.34    574.59 o
   2   5   2      293.99      286.03     43.23 o
   3   5   2       69.80       48.58     17.10 o
   4   5   2      912.42      863.75     44.14 o
   5   5   2     1246.03     1148.24     60.95 o
   6   5   2      473.47      459.83     62.62 o
   7   5   2    17492.50    18024.86    632.13 o
   8   5   2      847.81      921.83    154.99 o
   9   5   2      453.30      507.81    112.55 o
  10   5   2        0.39       88.41    125.62 o
  11   5   2      249.44      264.48    148.56 o
 -12   6   2       24.35      133.86    127.64 o
 -11   6   2     7891.08     8368.61    266.78 o
 -10   6   2       66.05       95.06     79.86 o
  -9   6   2      631.81      636.96     63.54 o
  -8   6   2    10370.74    10734.62    246.34 o
  -7   6   2        4.43       42.71     44.03 o
  -6   6   2      163.18      162.64     45.50 o
  -5   6   2      934.93     1050.58     43.65 o
  -4   6   2     3453.71     3424.48     96.88 o
  -3   6   2      932.88      958.99     36.38 o
  -2   6   2    16647.07    16962.84    472.86 o
  -1   6   2      700.71      662.33     42.43 o
   0   6   2      441.42      428.32     26.93 o
   1   6   2     1259.78     1778.70     47.84 o
   2   6   2      208.26      107.67     27.09 o
   3   6   2       95.42      124.33     31.83 o
   4   6   2      842.17      843.06     36.83 o
   5   6   2     2600.31     2579.62    109.18 o
   6   6   2      118.69       84.97     47.27 o
   7   6   2      548.52      645.03    102.21 o
   8   6   2      125.38      175.41     97.55 o
   9   6   2      201.51      192.66    100.02 o
  10   6   2      346.23      271.51    137.39 o
  11   6   2     1632.38     1783.18    190.50 o
 -12   7   2       13.08     -125.98    122.86 o
 -11   7   2     1626.12     1813.11    136.65 o
 -10   7   2     1294.77     1167.16     93.99 o
  -9   7   2     2828.13     2876.62    103.38 o
  -8   7   2      807.57      644.68     58.52 o
  -7   7   2      130.32       77.45     59.79 o
  -6   7   2      208.41      277.29     40.80 o
  -5   7   2      802.51      846.17     39.83 o
  -4   7   2      171.38      133.38     36.47 o
  -3   7   2       52.88       71.55     38.24 o
  -2   7   2      678.07     1076.20     35.38 o
  -1   7   2     6763.22     6064.54    129.19 o
   0   7   2     8597.59     8554.64    215.90 o
   1   7   2      488.18      462.58     33.36 o
   2   7   2     6966.98     6835.99    155.68 o
   3   7   2       78.78      128.59     36.98 o
   4   7   2       95.67      116.12     41.73 o
   5   7   2     6845.86     7059.32    206.94 o
   6   7   2     3748.16     3546.29    122.44 o
   7   7   2      369.01      385.36     89.79 o
   8   7   2       38.95      235.04     94.54 o
   9   7   2       84.30      268.73    125.89 o
  10   7   2       83.30      158.08    210.21 o
 -12   8   2      230.60       80.01    146.10 o
 -11   8   2       43.77       80.67     95.44 o
 -10   8   2      488.02      434.90     88.54 o
  -9   8   2     1237.31     1211.28     91.35 o
  -8   8   2      315.97      367.03    108.05 o
  -7   8   2      276.45      265.23     50.61 o
  -6   8   2     3331.55     3360.38     93.99 o
  -5   8   2      430.53      434.96     41.21 o
  -4   8   2      409.94      343.78     42.69 o
  -3   8   2        9.96        9.19     26.83 o
  -2   8   2    40159.61    39045.50    969.42 o
  -1   8   2      786.25      591.86     32.95 o
   0   8   2     2511.19     2081.84     77.08 o
   1   8   2      273.50      342.60     51.08 o
   2   8   2     3182.13     3079.65     84.36 o
   3   8   2      986.22      978.17     53.00 o
   4   8   2     1677.89     1689.72     72.21 o
   5   8   2     1602.91     1736.71     74.82 o
   6   8   2     1700.98     1611.32     84.52 o
   7   8   2     2808.41     3168.82    162.52 o
   8   8   2       35.61       33.42    107.72 o
   9   8   2      962.06      756.24    197.12 o
  10   8   2       86.67       32.33    175.94 o
 -12   9   2      180.63      -20.69    141.72 o
 -11   9   2        6.92     -146.70     97.80 o
 -10   9   2       19.63      -88.34     75.99 o
  -9   9   2       44.51     -101.32     67.55 o
  -8   9   2     3449.03     3754.23    106.99 o
  -7   9   2       26.99       76.15     47.34 o
  -6   9   2      816.05      885.82     50.01 o
  -5   9   2    14357.24    14763.84    321.69 o
  -4   9   2      406.80      465.46     36.01 o
  -3   9   2       11.35       82.83     33.57 o
  -2   9   2      217.24      222.41     31.58 o
  -1   9   2        2.14       10.09     26.49 o
   0   9   2      722.92      622.44     44.36 o
   1   9   2     1242.05     1351.60     57.67 o
   2   9   2      315.05      302.66     46.08 o
   3   9   2     1000.25     1013.14     51.81 o
   4   9   2      902.62      939.76     81.45 o
   5   9   2      821.81      762.53     66.29 o
   6   9   2       72.08       -3.33     93.09 o
   7   9   2     2587.64     2875.31    154.69 o
   8   9   2      407.63      286.38    190.46 o
   9   9   2      640.39      562.31    166.83 o
 -11  10   2      988.00     1077.28    138.35 o
 -10  10   2      107.27      126.06    101.78 o
  -9  10   2       23.73       87.62     73.56 o
  -8  10   2      644.82      585.86     66.85 o
  -7  10   2       86.08       39.26     51.51 o
  -6  10   2      133.91      134.14     45.26 o
  -5  10   2      940.17      847.09     48.12 o
  -4  10   2     6124.98     6020.96    138.48 o
  -3  10   2     4614.88     4606.25    132.18 o
  -2  10   2      223.74      268.95     36.56 o
  -1  10   2     3064.23     2848.42     85.60 o
   0  10   2       11.48       17.43     28.48 o
   1  10   2     9826.30     9929.12    296.23 o
   2  10   2     3762.69     3486.80     96.02 o
   3  10   2      385.52      297.05     47.33 o
   4  10   2      705.06      765.11     67.04 o
   5  10   2        3.55      -20.95     57.46 o
   6  10   2      893.28     1045.94    110.84 o
   7  10   2       53.54      -16.67    148.26 o
   8  10   2       74.58      -24.90    144.22 o
   9  10   2      274.49      244.42    198.72 o
 -11  11   2     3760.47     4119.98    165.52 o
 -10  11   2      761.26      865.83     99.37 o
  -9  11   2     2388.76     2665.82    111.85 o
  -8  11   2        3.70      -15.59     66.10 o
  -7  11   2      477.93      499.33     62.40 o
  -6  11   2      275.31      284.02     84.56 o
  -5  11   2       19.91       65.94     44.04 o
  -4  11   2    10754.37    10562.74    220.31 o
  -3  11   2     2036.70     1966.52     81.02 o
  -2  11   2     3495.58     3214.53     85.65 o
  -1  11   2     1235.52     1202.70     56.50 o
   0  11   2      383.07      408.18     47.26 o
   1  11   2     1422.23     1345.42     97.59 o
   2  11   2     5245.44     5316.52    149.00 o
   3  11   2      285.38      281.91     54.21 o
   4  11   2     1099.28     1025.65    119.50 o
   5  11   2     1365.81     1263.86    123.03 o
   6  11   2     2835.75     3365.73    166.33 o
   7  11   2      660.06      677.82    139.85 o
   8  11   2       22.89     -159.14    155.31 o
 -11  12   2       23.99      -29.37    111.43 o
 -10  12   2     1480.92     1767.74    117.28 o
  -9  12   2     1629.37     1674.60    100.22 o
  -8  12   2      282.66      156.43     68.39 o
  -7  12   2        1.09       40.99     56.29 o
  -6  12   2      190.00      169.53     50.97 o
  -5  12   2      655.91      725.32     56.37 o
  -4  12   2     4676.63     4535.64    118.15 o
  -3  12   2       32.75       26.81     41.92 o
  -2  12   2     3147.64     3082.70     94.07 o
  -1  12   2     2270.66     2226.10     76.73 o
   0  12   2      176.85      227.58     47.84 o
   1  12   2     4350.49     4345.02    126.76 o
   2  12   2       58.77      -86.97     57.98 o
   3  12   2       58.04       43.33     59.16 o
   4  12   2       22.96      -96.45     75.63 o
   5  12   2     1328.46     1472.19    266.70 o
   6  12   2     1886.55     2288.39    195.89 o
   7  12   2      424.08      501.74    192.11 o
 -10  13   2       37.10       38.53    128.49 o
  -9  13   2      168.03      215.01     96.12 o
  -8  13   2     2553.89     2562.37    137.63 o
  -7  13   2       41.60       -7.83     85.40 o
  -6  13   2      329.10      299.05     61.12 o
  -5  13   2     1139.23     1063.00     71.69 o
  -4  13   2      282.63      348.16     51.40 o
  -3  13   2      490.03      480.43     52.55 o
  -2  13   2      108.60       98.90     69.57 o
  -1  13   2     3353.98     3130.38     98.06 o
   0  13   2     3354.45     3607.23    124.84 o
   1  13   2      371.58      496.78     68.51 o
   2  13   2     2642.91     2653.19    138.26 o
   3  13   2      272.47      162.14     87.55 o
   4  13   2      347.74      389.03     91.39 o
   5  13   2      813.24      902.60    169.74 o
   6  13   2      632.20      848.84    167.16 o
   7  13   2      553.33      413.78    206.73 o
 -10  14   2      333.33      426.44    133.03 o
  -9  14   2       44.01      133.02    116.46 o
  -8  14   2     2188.17     2491.90    240.21 o
  -7  14   2       11.26       43.38     87.01 o
  -6  14   2       60.62       62.55     79.78 o
  -5  14   2     1281.00     1328.53     91.67 o
  -4  14   2      296.92      186.73     59.70 o
  -3  14   2     2327.70     2306.93     96.92 o
  -2  14   2      463.21      544.80     59.24 o
  -1  14   2     3251.20     3327.77    121.50 o
   0  14   2     1324.76     1469.07     84.89 o
   1  14   2      232.44      349.51     84.03 o
   2  14   2     5686.76     6336.13    235.79 o
   3  14   2       91.07       71.73    142.51 o
   4  14   2       44.49       18.75    303.87 o
   5  14   2      263.96     -108.77    176.50 o
   6  14   2      189.77      193.39    196.84 o
  -9  15   2      293.30      219.79    174.63 o
  -8  15   2      375.20      454.78    111.46 o
  -7  15   2      137.82      278.37     99.94 o
  -6  15   2       10.86      -89.65     82.77 o
  -5  15   2       59.13      124.37     82.44 o
  -4  15   2      736.09      851.82     87.77 o
  -3  15   2     1490.07     1666.01    128.84 o
  -2  15   2      100.18      205.75    129.33 o
  -1  15   2      944.74     1009.92    109.19 o
   0  15   2      307.40      217.50     90.94 o
   1  15   2      860.04      951.57    105.27 o
   2  15   2     3540.11     4062.96    196.98 o
   3  15   2       87.11       37.78    122.79 o
   4  15   2      303.18      195.63    178.43 o
   5  15   2      979.46      861.80    285.03 o
  -8  16   2        3.33      -87.80    126.99 o
  -7  16   2      351.98      257.49    118.90 o
  -6  16   2        4.69     -140.44    117.29 o
  -5  16   2      298.77       79.06    144.54 o
  -4  16   2     2026.18     2272.26    152.56 o
  -3  16   2     1227.92     1233.38    148.78 o
  -2  16   2     1009.90     1093.53    124.25 o
  -1  16   2       92.53       84.95    197.24 o
   0  16   2      247.71      272.05    111.11 o
   1  16   2      576.09      539.68    117.13 o
   2  16   2      359.44      607.19    128.39 o
   3  16   2      837.75     1095.29    208.56 o
   4  16   2        5.50     -127.66    200.64 o
  -7  17   2      524.62      443.87    320.31 o
  -6  17   2       36.55      -89.05    169.89 o
  -5  17   2     1625.84     1565.74    153.92 o
  -4  17   2      357.07      131.22    184.57 o
  -3  17   2     1040.95     1220.75    149.45 o
  -2  17   2       15.24       71.27    129.90 o
  -1  17   2       27.13       76.05    127.07 o
   0  17   2      246.70      306.56    124.58 o
   1  17   2        0.37      -55.91    138.10 o
   2  17   2      653.43      711.64    146.67 o
  -5  18   2      250.73      -40.21    158.76 o
  -4  18   2        1.83      101.89    139.23 o
  -3  18   2     1061.13     1097.41    144.99 o
  -2  18   2       11.97      265.45    134.02 o
  -1  18   2      264.44      168.44    141.33 o
   0  18   2       63.43     -156.67    147.31 o
  -1 -18   3       55.40     -187.74    139.85 o
   0 -18   3      161.50      315.69    142.13 o
   1 -18   3       11.70     -186.79    124.53 o
   2 -18   3      380.92      887.60    200.02 o
   3 -18   3       17.92      116.91    133.11 o
   4 -18   3       26.12       78.74    142.12 o
   5 -18   3      320.87      668.83    161.75 o
  -3 -17   3      175.73      332.15    139.02 o
  -2 -17   3      263.26      359.03    134.72 o
  -1 -17   3       94.03      185.89    122.07 o
   0 -17   3       26.45      263.85    119.78 o
   1 -17   3      237.66       66.16    120.94 o
   2 -17   3      413.44      291.85    119.94 o
   3 -17   3      304.65      268.29    100.85 o
   4 -17   3       64.41       18.31    123.76 o
   5 -17   3      186.78      123.36    130.38 o
   6 -17   3       89.59      -14.41    139.72 o
   7 -17   3       25.30       19.18    176.39 o
  -4 -16   3       74.68      172.11    141.51 o
  -3 -16   3      589.70      971.13    176.81 o
  -2 -16   3      252.86      373.94    141.33 o
  -1 -16   3     2797.16     2980.63    143.12 o
   0 -16   3      351.50      481.77     92.09 o
   1 -16   3      433.07      414.39     94.18 o
   2 -16   3     1609.73     1652.20    110.80 o
   3 -16   3      242.90      255.31     89.25 o
   4 -16   3     1550.55     1602.79    121.07 o
   5 -16   3     1852.99     2208.12    189.53 o
   6 -16   3      436.56      339.02    130.72 o
   7 -16   3       79.41       41.50    102.62 o
   8 -16   3     1685.25     2555.96    230.37 o
  -5 -15   3       19.95     -190.07    227.27 o
  -4 -15   3      102.56       92.11    116.16 o
  -3 -15   3      186.41      226.68    115.75 o
  -2 -15   3      546.13      528.99    107.79 o
  -1 -15   3     5806.55     6574.98    240.11 o
   0 -15   3        1.01       71.13     83.68 o
   1 -15   3       73.22       37.81     72.85 o
   2 -15   3      561.92      574.65     90.58 o
   3 -15   3      781.33      925.05     79.52 o
   4 -15   3     1545.87     1561.54     97.37 o
   5 -15   3      104.31       35.39     74.84 o
   6 -15   3      144.97       96.63     79.50 o
   7 -15   3      327.17      325.34    113.96 o
   8 -15   3     2791.09     2966.79    146.42 o
   9 -15   3        0.83       38.57    106.27 o
  -6 -14   3      256.65       49.85    265.67 o
  -5 -14   3        0.78       12.39    124.18 o
  -4 -14   3        1.01      113.19    100.48 o
  -3 -14   3      350.05      381.83    140.10 o
  -2 -14   3       17.24     -114.69     76.46 o
  -1 -14   3       92.97      144.52     79.57 o
   0 -14   3     1603.08     1839.24    103.55 o
   1 -14   3       18.95      -29.26     62.97 o
   2 -14   3      772.71      842.68     74.42 o
   3 -14   3      183.49      385.77     69.37 o
   4 -14   3       83.51        1.68     63.98 o
   5 -14   3       45.48       28.86     58.30 o
   6 -14   3       39.79       90.35     73.71 o
   7 -14   3       73.36      128.82     96.19 o
   8 -14   3      738.95      856.21     95.77 o
   9 -14   3        0.78      138.19     92.07 o
  10 -14   3      162.13      306.95    112.50 o
  -7 -13   3      892.09      738.83    226.18 o
  -6 -13   3        6.68      245.83    198.62 o
  -5 -13   3      191.78      136.79    154.89 o
  -4 -13   3      180.29      122.84     88.24 o
  -3 -13   3     4693.53     5125.38    185.84 o
  -2 -13   3       20.94      -15.74     74.99 o
  -1 -13   3       75.82       21.68     72.08 o
   0 -13   3     1617.04     1577.28     80.62 o
   1 -13   3       29.69      -75.60     62.93 o
   2 -13   3      199.43       41.18     48.46 o
   3 -13   3     1227.71     1273.02     67.20 o
   4 -13   3      304.85      291.93     84.13 o
   5 -13   3     1596.54     1543.90     76.21 o
   6 -13   3       36.11       35.03     59.06 o
   7 -13   3       69.73      -14.34     62.50 o
   8 -13   3       37.63      106.57     73.21 o
   9 -13   3      569.58      651.72    103.71 o
  10 -13   3      434.03      561.45     99.88 o
  -8 -12   3        9.79      345.97    203.05 o
  -7 -12   3     1275.23     1042.18    213.49 o
  -6 -12   3        4.42      105.29     92.28 o
  -5 -12   3     1632.75     1320.59    116.48 o
  -4 -12   3        7.83       74.76    139.52 o
  -3 -12   3     4055.37     4162.71    197.64 o
  -2 -12   3      403.14      459.10     77.63 o
  -1 -12   3     6177.99     6432.36    205.06 o
   0 -12   3     2345.82     2271.28    102.49 o
   1 -12   3       17.43      -22.03     40.51 o
   2 -12   3      247.25      315.65     44.44 o
   3 -12   3      986.79     1035.19     55.00 o
   4 -12   3     2281.32     2187.04     79.15 o
   5 -12   3     3657.85     3505.29    101.45 o
   6 -12   3     3311.41     3394.53    108.12 o
   7 -12   3       84.79       71.38     57.00 o
   8 -12   3      373.86      388.59     71.79 o
   9 -12   3      118.18      128.10     82.07 o
  10 -12   3     1143.67     1140.50    105.04 o
  11 -12   3      250.26      371.40    114.12 o
  -8 -11   3       15.82     -147.05    146.26 o
  -7 -11   3      710.12      748.47    181.85 o
  -6 -11   3       74.38        2.09     90.53 o
  -5 -11   3      248.41      245.65    141.50 o
  -4 -11   3       38.62        2.41     64.98 o
  -3 -11   3     2166.78     2310.92    126.53 o
  -2 -11   3     1891.95     1887.53     81.92 o
  -1 -11   3    12153.41    12618.45    296.43 o
   0 -11   3       15.60       86.92     41.61 o
   1 -11   3      124.26      295.03     54.80 o
   2 -11   3        5.76       41.21     35.56 o
   3 -11   3       20.58       27.86     35.48 o
   4 -11   3     1394.85     1357.02     55.38 o
   5 -11   3      262.81      244.39     45.73 o
   6 -11   3     3159.95     3310.09     96.62 o
   7 -11   3     1011.67      982.36     67.00 o
   8 -11   3     1715.49     1978.02     92.79 o
   9 -11   3     2009.94     1749.44     93.69 o
  10 -11   3      236.97      318.94     89.81 o
  11 -11   3       70.06      -69.11     98.84 o
  -9 -10   3      963.88     1112.53    152.91 o
  -8 -10   3        0.40       22.73    130.29 o
  -7 -10   3     1710.83     1735.98    147.50 o
  -6 -10   3      786.10     1082.53     88.57 o
  -5 -10   3       23.66     -108.91     72.61 o
  -4 -10   3       19.33       -4.90     64.58 o
  -3 -10   3        9.42      -10.19     64.54 o
  -2 -10   3        4.56       47.03     55.69 o
  -1 -10   3     1097.03     1134.93     56.55 o
   0 -10   3      581.75      546.05     42.74 o
   1 -10   3      228.05      270.37     35.54 o
   2 -10   3     2186.66     1932.71     59.21 o
   3 -10   3     8592.06     7928.00    181.83 o
   4 -10   3      378.83      358.26     36.50 o
   5 -10   3       21.41      -16.14     45.07 o
   6 -10   3      760.34      768.60     54.18 o
   7 -10   3      221.39      312.24     56.92 o
   8 -10   3      259.69      323.98     60.34 o
   9 -10   3       71.44       28.64     65.66 o
  10 -10   3     1131.91     1252.94     97.76 o
  11 -10   3       49.50       48.03     93.31 o
  -9  -9   3       42.65       -6.84    140.83 o
  -8  -9   3       17.01       67.44    125.16 o
  -7  -9   3     2539.43     2471.56    111.16 o
  -6  -9   3     4434.51     4597.06    156.58 o
  -5  -9   3       30.41      -33.15     62.94 o
  -4  -9   3       91.72       54.03     60.17 o
  -3  -9   3      307.21      300.09     37.47 o
  -2  -9   3      307.55      240.32     53.58 o
  -1  -9   3        9.37       13.29     32.78 o
   0  -9   3     6549.80     6379.30    165.31 o
   1  -9   3      890.16      837.27     39.59 o
   2  -9   3     1493.85     1301.39     49.39 o
   3  -9   3    29160.56    28293.96    592.93 o
   4  -9   3     1395.18     1375.80     57.80 o
   5  -9   3        9.70      -12.66     35.88 o
   6  -9   3     5501.88     5246.37    146.63 o
   7  -9   3     2234.88     2191.26     82.28 o
   8  -9   3      169.00      109.56     51.85 o
   9  -9   3      877.10     1046.43     80.82 o
  10  -9   3      883.41     1150.13     89.85 o
  11  -9   3      112.50      112.46     88.65 o
  12  -9   3     1317.02     1566.64    153.01 o
 -10  -8   3     2375.25     2360.43    208.75 o
  -9  -8   3     1186.24     1315.98    151.74 o
  -8  -8   3        4.34      -76.07    127.92 o
  -7  -8   3      189.58      206.53     71.36 o
  -6  -8   3     8274.67     8155.93    228.56 o
  -5  -8   3     1754.46     1717.78     76.89 o
  -4  -8   3       25.32      -15.94     38.61 o
  -3  -8   3     7994.55     7644.67    253.77 o
  -2  -8   3       22.08       60.36     36.88 o
  -1  -8   3      208.63      167.25     28.03 o
   0  -8   3     1588.32     1756.40     52.27 o
   1  -8   3     4889.44     4368.18    105.26 o
   2  -8   3      250.66      248.46     23.73 o
   3  -8   3     3131.88     3346.29     83.38 o
   4  -8   3     4763.60     4423.87    110.84 o
   5  -8   3     1465.22     1468.23     60.75 o
   6  -8   3     2415.81     2309.18     70.22 o
   7  -8   3      639.09      602.59     88.30 o
   8  -8   3       69.98       83.85     51.97 o
   9  -8   3      546.15      583.93     76.78 o
  10  -8   3        1.56      -66.74     71.75 o
  11  -8   3      355.03      444.94    110.77 o
  12  -8   3      139.30      170.33    170.94 o
 -10  -7   3      100.61      199.70    131.20 o
  -9  -7   3     2246.54     2687.99    164.50 o
  -8  -7   3      332.79      235.16    116.37 o
  -7  -7   3      364.56      257.65     63.47 o
  -6  -7   3        8.26       16.67     41.69 o
  -5  -7   3      560.24      581.40     54.56 o
  -4  -7   3      304.39      287.15     37.14 o
  -3  -7   3       19.71      -19.03     35.50 o
  -2  -7   3      166.01      158.48     21.77 o
  -1  -7   3     5908.81     5399.06    128.26 o
   0  -7   3       39.10       88.18     16.35 o
   1  -7   3     7047.37     6017.03    134.70 o
   2  -7   3     4878.10     4562.95    100.57 o
   3  -7   3     1450.83     1711.57     53.00 o
   4  -7   3     6171.58     5988.68    141.36 o
   5  -7   3     1569.92     1422.95     76.75 o
   6  -7   3       49.84       75.84     36.02 o
   7  -7   3      567.97      577.74     53.74 o
   8  -7   3     1500.40     1361.17     74.26 o
   9  -7   3     4444.64     4706.95    139.75 o
  10  -7   3       85.73       90.54     72.21 o
  11  -7   3        0.44       96.40    107.87 o
  12  -7   3     2064.84     1869.29    152.75 o
 -11  -6   3       25.74      302.93    172.29 o
 -10  -6   3        2.21     -138.83    138.73 o
  -9  -6   3     1322.89     1382.45    126.79 o
  -8  -6   3      719.97      943.72     97.63 o
  -7  -6   3      550.40      684.86     59.58 o
  -6  -6   3     8465.72     8436.26    221.93 o
  -5  -6   3      907.36      831.79     51.63 o
  -4  -6   3     1358.06     1435.89     54.38 o
  -3  -6   3       25.44       14.12     22.97 o
  -2  -6   3       61.68       41.74     27.65 o
  -1  -6   3     6824.02     6254.32    139.73 o
   0  -6   3       75.83      130.68     24.94 o
   1  -6   3     3985.05     3732.88     84.49 o
   2  -6   3     1068.53     1420.95     46.04 o
   3  -6   3     9535.39     7414.81    190.38 o
   4  -6   3     2109.50     2170.90     62.14 o
   5  -6   3      274.97      297.94     32.27 o
   6  -6   3       25.54      140.98     50.68 o
   7  -6   3       41.93       62.39     53.98 o
   8  -6   3      319.31      260.35     57.86 o
   9  -6   3    14140.37    14541.78    343.22 o
  10  -6   3        4.30      -25.55     70.04 o
  11  -6   3        0.14     -109.14    124.77 o
  12  -6   3      229.25      281.92    198.94 o
 -11  -5   3      192.27       70.81    159.07 o
 -10  -5   3      246.77      394.48    172.10 o
  -9  -5   3       81.84      201.90    120.20 o
  -8  -5   3      155.21      127.04     68.79 o
  -7  -5   3     2692.57     2736.29     93.13 o
  -6  -5   3    15686.81    16312.21    392.96 o
  -5  -5   3     2429.19     2398.56     73.88 o
  -4  -5   3       47.27       -0.72     27.70 o
  -3  -5   3    15596.76    14310.06    336.37 o
  -2  -5   3      116.01       50.77     21.21 o
  -1  -5   3      265.21      198.39     18.75 o
   0  -5   3    12801.32    11871.31    670.30 o
   1  -5   3     1526.31     1314.29     33.37 o
   2  -5   3        5.55       27.02     18.41 o
   3  -5   3    23652.92    20522.38    639.95 o
   4  -5   3       82.94      118.96     27.85 o
   5  -5   3        4.20       33.63     28.78 o
   6  -5   3     6993.17     6699.55    164.08 o
   7  -5   3        1.64       14.19     43.18 o
   8  -5   3        9.55      -22.01     46.19 o
   9  -5   3     2661.46     2641.75     99.41 o
  10  -5   3      156.78       73.82     81.32 o
  11  -5   3       90.54      178.41    101.43 o
  12  -5   3     3985.10     3871.07    188.15 o
 -11  -4   3       70.48      157.25    125.75 o
 -10  -4   3     1317.59     1522.53    124.22 o
  -9  -4   3      321.61      156.80     86.65 o
  -8  -4   3     1000.73     1048.57     71.85 o
  -7  -4   3      127.55      103.96     45.72 o
  -6  -4   3     1855.48     1985.07     81.47 o
  -5  -4   3     1080.37      963.73     47.26 o
  -4  -4   3     1665.80     1676.80     49.92 o
  -2  -4   3      979.99     1006.15     37.15 o
  -1  -4   3        1.26       -3.77     12.23 o
   0  -4   3        4.65       35.93     11.65 o
   1  -4   3      481.08      404.56     15.14 o
   2  -4   3       12.89       -1.57     12.29 o
   3  -4   3     1716.60     1750.26     60.82 o
   4  -4   3      513.45      551.96     29.70 o
   5  -4   3     1477.68     1424.35     61.70 o
   6  -4   3    16874.35    17974.32    450.56 o
   7  -4   3       65.44       73.96     47.48 o
   8  -4   3      150.50      141.53     53.41 o
   9  -4   3     7344.61     7617.14    320.19 o
  10  -4   3       10.99       -1.41     73.47 o
  11  -4   3      633.13      525.59    101.46 o
  12  -4   3       71.09      -77.75    149.96 o
 -12  -3   3       14.13      351.05    178.35 o
 -11  -3   3        2.80       62.92    109.66 o
 -10  -3   3      171.24      213.74     95.62 o
  -9  -3   3     2486.59     2671.25    106.34 o
  -8  -3   3      343.61      346.04     60.26 o
  -7  -3   3      420.68      402.50     50.17 o
  -6  -3   3       38.69      119.58     40.01 o
  -5  -3   3       54.87       98.58     34.88 o
  -4  -3   3      194.29      153.70     32.48 o
  -3  -3   3     1074.86     1611.09     51.26 o
  -2  -3   3     2728.34     2503.80     53.51 o
  -1  -3   3     2505.10     2275.19     47.00 o
   1  -3   3     1248.22     1059.05     31.30 o
   2  -3   3     1515.77     1253.61     30.89 o
   3  -3   3      992.86      800.85     27.37 o
   4  -3   3       46.03       44.81     19.20 o
   5  -3   3     1955.47     2168.84     94.78 o
   6  -3   3    10722.71    11289.04    295.69 o
   7  -3   3      257.37      262.54     57.50 o
   8  -3   3      363.15      431.95     62.85 o
   9  -3   3      983.99     1124.83     78.25 o
  10  -3   3      443.15      516.57     83.80 o
  11  -3   3        9.74       30.06     98.85 o
  12  -3   3       13.47      136.50    115.98 o
 -12  -2   3      258.84      337.05    174.91 o
 -11  -2   3      333.22      252.81    124.47 o
 -10  -2   3        1.12      -80.85     84.84 o
  -9  -2   3     1804.24     1919.00     95.57 o
  -8  -2   3       10.62       60.44     53.47 o
  -7  -2   3       59.99       88.14     47.15 o
  -6  -2   3     4946.07     4995.61    140.74 o
  -5  -2   3        3.94       18.62     31.63 o
  -4  -2   3     1165.68     1049.76     41.78 o
  -3  -2   3    11896.73    12520.76    293.12 o
  -2  -2   3      329.89      240.12     14.64 o
  -1  -2   3     1168.09     1108.77     22.59 o
   0  -2   3      367.38      370.92      9.08 o
   1  -2   3       25.36       14.19      5.97 o
   2  -2   3       33.29       22.74      9.98 o
   3  -2   3    18256.74    16756.87    677.68 o
   4  -2   3      367.13      411.66     29.43 o
   5  -2   3        2.61      -31.20     22.74 o
   6  -2   3    24352.82    26460.19    718.67 o
   7  -2   3      327.08      160.78     46.95 o
   8  -2   3      306.21      323.31     57.68 o
   9  -2   3     4526.65     4659.16    151.56 o
  10  -2   3       59.78      318.96     79.91 o
  11  -2   3      268.74      153.03    156.27 o
  12  -2   3     1022.55      911.61    113.84 o
 -12  -1   3     1571.96     1643.05    146.94 o
 -11  -1   3      783.36      910.74    115.00 o
 -10  -1   3      350.91      287.02     88.05 o
  -9  -1   3     1153.30     1287.45     81.13 o
  -8  -1   3       33.22      -28.21     64.51 o
  -7  -1   3      622.58      514.46     57.37 o
  -6  -1   3    13168.71    13527.05    372.47 o
  -5  -1   3       19.31       33.04     35.87 o
  -4  -1   3       31.60       77.18     30.34 o
  -3  -1   3     9184.51    10328.88    292.14 o
  -2  -1   3      131.80      200.61     14.68 o
  -1  -1   3      109.31      121.22      7.02 o
   1  -1   3      191.16      198.76      6.47 o
   2  -1   3       49.44       57.85     10.02 o
   4  -1   3      945.55      964.52     47.18 o
   5  -1   3      538.97      606.46     43.49 o
   6  -1   3     1115.38     1305.44     59.73 o
   7  -1   3      150.89      126.63     57.41 o
   8  -1   3       32.00       46.82     58.78 o
   9  -1   3      729.87      728.96     73.40 o
  10  -1   3      540.85      750.57     94.07 o
  11  -1   3        0.27      289.15    107.80 o
  12  -1   3       34.27       48.33    117.99 o
 -12   0   3     1250.01     1393.74    151.08 o
 -11   0   3      292.16      257.04     97.81 o
 -10   0   3      125.75       93.11     78.49 o
  -9   0   3      123.11       -9.51     67.09 o
  -8   0   3        7.37       51.04     55.99 o
  -7   0   3        1.22     -106.05     70.70 o
  -6   0   3     7028.83     7023.38    217.19 o
  -5   0   3      458.55      426.83     37.65 o
  -4   0   3      594.84      567.14     32.40 o
  -3   0   3    15879.26    16416.47    453.18 o
  -2   0   3      453.70      489.18     23.56 o
  -1   0   3      306.97      332.81     10.89 o
   1   0   3       34.90       37.77      4.29 o
   2   0   3      135.59      141.38      8.94 o
   3   0   3    29354.79    29722.31   1748.40 o
   4   0   3      862.10      778.54     51.86 o
   5   0   3      150.29      250.80     33.15 o
   6   0   3      597.35      624.88     45.53 o
   7   0   3      504.35      637.61     60.43 o
   8   0   3     1674.63     1751.45     84.84 o
   9   0   3     2201.05     2031.04     93.92 o
  10   0   3      494.79      581.05     86.17 o
  11   0   3      133.19      113.25     98.62 o
  12   0   3     1407.44     1147.20    184.90 o
 -12   1   3     2362.30     2287.39    166.89 o
 -11   1   3      279.88      327.10    100.13 o
 -10   1   3      192.89      137.70     84.65 o
  -9   1   3     1093.08     1256.09     84.24 o
  -8   1   3        1.27      -86.38     57.59 o
  -7   1   3      119.68        6.41     50.19 o
  -6   1   3     1003.12     1000.97     53.44 o
  -5   1   3       69.12       -1.60     30.66 o
  -4   1   3     2223.65     1966.34     69.75 o
  -2   1   3      594.30      656.46     18.17 o
  -1   1   3       17.39       12.39      6.03 o
   1   1   3     1283.18     1255.95     29.90 o
   2   1   3     1146.06      945.03     26.80 o
   3   1   3    18179.38    14445.88    883.91 o
   4   1   3      354.53      491.29     29.19 o
   5   1   3     1062.85      871.76     42.22 o
   6   1   3    15642.97    14986.23    511.59 o
   7   1   3       75.19      147.86     43.78 o
   8   1   3      369.85      414.54     53.68 o
   9   1   3     7785.23     8066.42    228.15 o
  10   1   3        5.93      -14.83     82.33 o
  11   1   3      203.21       95.40    123.55 o
  12   1   3       16.48       -0.78    112.74 o
 -12   2   3       54.71       60.34    121.19 o
 -11   2   3        1.35     -112.67    101.12 o
 -10   2   3      585.48      642.87     89.95 o
  -9   2   3     2080.89     2296.06    100.31 o
  -8   2   3      252.41      360.92     84.24 o
  -7   2   3       26.44      -17.43     68.86 o
  -6   2   3    29778.66    28925.34    794.07 o
  -5   2   3       68.19       44.69     61.00 o
  -4   2   3     6810.68     6819.03    206.11 o
  -3   2   3     3492.66     3021.08     88.71 o
  -2   2   3      496.64      488.09     21.21 o
  -1   2   3      947.79      893.61     22.25 o
   1   2   3      301.38      297.34      8.80 o
   2   2   3      189.23      187.86     10.52 o
   3   2   3      489.88      356.40     36.76 o
   4   2   3     2297.59     2234.26     86.94 o
   5   2   3     1145.84      917.06     38.71 o
   6   2   3     1409.65     1375.95     94.45 o
   7   2   3      377.28      452.33     44.36 o
   8   2   3      446.64      462.49     66.85 o
   9   2   3     1918.76     1752.54     99.38 o
  10   2   3       11.52       65.77     90.83 o
  11   2   3      606.48      653.70    134.50 o
  12   2   3      442.67      401.08    161.21 o
 -12   3   3      375.20      170.70    122.96 o
 -11   3   3      826.28      842.04    109.82 o
 -10   3   3        0.05      -80.66     85.71 o
  -9   3   3     3593.25     3721.13    129.73 o
  -8   3   3      168.44      169.66     57.85 o
  -7   3   3      233.07      199.59     63.42 o
  -6   3   3     8141.85     8296.40    282.82 o
  -5   3   3      611.06      695.72     35.61 o
  -4   3   3     6325.93     6705.03    197.18 o
  -3   3   3     1694.05     1827.84     68.08 o
  -2   3   3       68.54      154.96     15.74 o
  -1   3   3        0.90        9.60      7.64 o
   0   3   3       16.99       14.58      8.26 o
   1   3   3      500.32      368.94     10.13 o
   2   3   3      463.11      306.23     16.21 o
   4   3   3      428.37      341.91     27.59 o
   5   3   3       51.53       48.76     38.29 o
   6   3   3      830.52     1174.06     55.96 o
   7   3   3      208.85      256.49     51.64 o
   8   3   3      617.09      529.42     86.22 o
   9   3   3     2290.40     2211.81    182.08 o
  10   3   3      290.52      345.68     96.76 o
  11   3   3      179.31      186.56    140.02 o
 -12   4   3     1738.24     1679.14    139.21 o
 -11   4   3      298.94      320.20    127.49 o
 -10   4   3      159.01      439.33    142.09 o
  -9   4   3      252.02      363.94     92.96 o
  -8   4   3       66.41      106.59     75.35 o
  -7   4   3       50.66        6.28     46.45 o
  -6   4   3    38095.56    38317.79   2204.24 o
  -5   4   3     1538.35     1716.34     68.70 o
  -4   4   3     1339.95     1263.63     41.35 o
  -3   4   3      441.37      304.80     20.40 o
  -2   4   3     1563.14     1168.61     35.62 o
  -1   4   3     1934.19     1905.13     48.01 o
   0   4   3     1367.30     1373.78     32.34 o
   1   4   3      506.08      356.08     18.86 o
   2   4   3     3887.68     3411.22     79.80 o
   3   4   3    11700.63     9906.03    251.89 o
   4   4   3      704.37      564.29     35.51 o
   5   4   3      369.88      374.76     34.99 o
   6   4   3     3792.15     4280.17    139.17 o
   7   4   3     1718.07     1720.70     81.36 o
   8   4   3      243.75      181.95     80.07 o
   9   4   3      243.82      287.90     84.26 o
  10   4   3      557.72      782.53    135.24 o
  11   4   3       69.77       52.78    139.16 o
 -12   5   3     4134.77     3803.12    185.55 o
 -11   5   3       16.91      -53.03    142.09 o
 -10   5   3        0.25      215.68    112.56 o
  -9   5   3     2993.12     2942.25    165.00 o
  -8   5   3      477.12      550.16     60.41 o
  -7   5   3     2159.88     2096.34     86.39 o
  -6   5   3      643.68      862.90     53.49 o
  -5   5   3     2517.64     2488.36     72.71 o
  -4   5   3      255.00      288.07     28.33 o
  -3   5   3     6900.60     6092.48    142.66 o
  -2   5   3        2.43      -24.14     47.67 o
  -1   5   3       34.00       63.26     17.30 o
   1   5   3     1837.58     1695.64     38.21 o
   2   5   3       83.76       50.72     29.95 o
   3   5   3     5176.57     5362.58    124.20 o
   4   5   3      419.89      338.94     30.57 o
   5   5   3       55.97       52.58     36.46 o
   6   5   3     2631.27     2572.12    119.07 o
   7   5   3     3476.58     3456.03    203.69 o
   8   5   3     1198.00     1315.95    155.04 o
   9   5   3     1494.47     1656.22    129.98 o
  10   5   3      333.91      418.48    142.39 o
  11   5   3      619.33      630.90    207.64 o
 -12   6   3      301.66      427.15    125.36 o
 -11   6   3        3.12       63.14    103.36 o
 -10   6   3      822.34      710.86     97.54 o
  -9   6   3     5995.54     6039.11    157.04 o
  -8   6   3     1245.35     1330.30     67.47 o
  -7   6   3      540.56      514.21     49.20 o
  -6   6   3       46.29       78.29     57.95 o
  -5   6   3      821.81      801.98     48.80 o
  -4   6   3      229.63      272.19     33.15 o
  -3   6   3    10682.50    10365.65    264.64 o
  -2   6   3     1159.65     1048.69     43.39 o
  -1   6   3      190.69      190.58     17.72 o
   0   6   3     9539.61    10175.69    256.65 o
   1   6   3     2356.14     1942.35     81.95 o
   2   6   3      149.00       92.62     27.28 o
   3   6   3    12295.39    14003.85    386.21 o
   4   6   3       60.65       98.51     23.14 o
   5   6   3      388.51      337.43     42.36 o
   6   6   3      292.20      327.34     48.70 o
   7   6   3        4.44     -135.43    104.72 o
   8   6   3      120.72       14.35     95.97 o
   9   6   3     4407.50     4897.22    325.96 o
  10   6   3        0.51      -29.50    136.02 o
  11   6   3     1608.88     1519.03    253.66 o
 -12   7   3     4780.27     4376.84    207.45 o
 -11   7   3      302.14      546.20    105.70 o
 -10   7   3     1218.68     1300.20     89.99 o
  -9   7   3     7775.22     7836.95    201.58 o
  -8   7   3       11.51      -53.45     50.31 o
  -7   7   3      705.25      692.26     55.86 o
  -6   7   3      203.17      189.47     48.67 o
  -5   7   3      145.73      103.60     34.55 o
  -4   7   3      512.80      511.33     52.81 o
  -3   7   3     2807.08     3302.99     88.37 o
  -2   7   3        4.07        7.95     25.48 o
  -1   7   3      566.68      576.94     27.25 o
   0   7   3    11226.47    11077.98    254.71 o
   1   7   3     3582.02     3420.35     87.10 o
   2   7   3     4651.84     4465.83     97.05 o
   3   7   3     2111.62     1798.57     65.80 o
   4   7   3     1048.00     1063.94     66.81 o
   5   7   3     1405.14     1288.61     64.10 o
   6   7   3     2426.55     2307.05     89.82 o
   7   7   3       30.38       97.71    105.04 o
   8   7   3       71.42      108.50    107.60 o
   9   7   3      832.20      830.64    133.77 o
  10   7   3      168.42      123.54    151.86 o
 -12   8   3      323.44      125.22    126.82 o
 -11   8   3      246.85       65.06    105.24 o
 -10   8   3       41.27        9.34     78.14 o
  -9   8   3     1716.94     1873.13     92.72 o
  -8   8   3        3.73      -76.54     51.02 o
  -7   8   3      230.78      266.13     47.10 o
  -6   8   3     3955.49     4186.06    106.84 o
  -5   8   3       56.06        9.77     61.53 o
  -4   8   3     1457.77     1419.41     60.38 o
  -3   8   3      458.24      503.66     36.31 o
  -2   8   3     7757.65     7091.72    169.94 o
  -1   8   3     2492.34     2299.32     55.01 o
   0   8   3      150.26       38.63     34.03 o
   1   8   3     1745.75     1694.32     58.82 o
   2   8   3     2234.66     2002.24     60.01 o
   3   8   3     4299.93     4129.14     97.57 o
   4   8   3      983.55      908.48     55.53 o
   5   8   3      133.16      144.57     67.86 o
   6   8   3       87.45       58.89     88.06 o
   7   8   3     5050.22     5663.81    244.58 o
   8   8   3      127.93       99.96    112.21 o
   9   8   3      312.08      408.68    151.50 o
  10   8   3       59.06       89.64    157.91 o
 -12   9   3      486.33      402.96    144.36 o
 -11   9   3      225.99      164.94     97.53 o
 -10   9   3       30.01      176.96     83.29 o
  -9   9   3        1.31       28.19     63.56 o
  -8   9   3     1160.00     1226.24    105.33 o
  -7   9   3      640.79      639.24     58.11 o
  -6   9   3      428.19      470.75     47.53 o
  -5   9   3      149.99      103.63     41.56 o
  -4   9   3      511.01      501.97     42.48 o
  -3   9   3    14556.17    15202.09    329.47 o
  -2   9   3      469.89      384.73     28.51 o
  -1   9   3     1351.85     1259.38     76.76 o
   0   9   3    11469.83    11218.02    264.16 o
   1   9   3     4700.98     4451.92    122.36 o
   2   9   3     1145.21     1038.00     51.54 o
   3   9   3      231.30      290.86     43.39 o
   4   9   3        0.81       31.31     49.76 o
   5   9   3      591.04      530.77     65.36 o
   6   9   3      338.27      384.89     96.03 o
   7   9   3     5825.06     6611.80    231.69 o
   8   9   3      808.42      870.63    137.84 o
   9   9   3       62.58      228.02    141.48 o
 -11  10   3      164.84      260.91    107.33 o
 -10  10   3       34.13       60.31     84.50 o
  -9  10   3     1448.45     1361.69    105.97 o
  -8  10   3     2361.42     2433.82    100.79 o
  -7  10   3      605.02      546.96     57.71 o
  -6  10   3     8488.27     8464.62    200.11 o
  -5  10   3       53.56       66.63     42.01 o
  -4  10   3     1978.93     1741.47     61.40 o
  -3  10   3     3522.13     3738.08    100.80 o
  -2  10   3     1128.77     1049.87     49.18 o
  -1  10   3     1484.01     1441.23     60.80 o
   0  10   3     3217.94     3104.70    114.35 o
   1  10   3     8763.83     8413.77    264.40 o
   2  10   3     2827.84     2808.39     83.15 o
   3  10   3       22.72      100.78     45.08 o
   4  10   3      354.45      303.02     57.69 o
   5  10   3      188.69      204.68     59.68 o
   6  10   3       23.68      134.49    104.29 o
   7  10   3       60.97       77.45    114.33 o
   8  10   3      560.42      370.00    190.88 o
   9  10   3     1694.15     1469.40    198.10 o
 -11  11   3        0.07     -121.47    107.57 o
 -10  11   3       17.88     -134.37     95.20 o
  -9  11   3     4609.71     4632.41    146.44 o
  -8  11   3      364.57      507.51     67.73 o
  -7  11   3       20.64      -24.45     53.06 o
  -6  11   3      118.08       57.16     61.62 o
  -5  11   3      165.42      187.45     45.92 o
  -4  11   3     1272.56     1244.87     58.38 o
  -3  11   3      588.33      567.54     45.44 o
  -2  11   3      444.83      386.88     38.34 o
  -1  11   3     1202.70     1174.75     51.36 o
   0  11   3        5.09       72.82     50.78 o
   1  11   3     1196.24     1187.91     69.86 o
   2  11   3     2558.57     2504.66    116.92 o
   3  11   3     3131.47     2901.48     97.52 o
   4  11   3     1279.13     1218.08     84.01 o
   5  11   3      618.23      666.64    116.91 o
   6  11   3     2183.20     2166.80    133.41 o
   7  11   3      952.45      911.12    140.96 o
   8  11   3       90.05      -56.01    349.33 o
 -11  12   3      173.09       62.82     92.88 o
 -10  12   3       21.92      -82.55     98.02 o
  -9  12   3     1032.53     1284.51     96.87 o
  -8  12   3       49.86       68.38     71.10 o
  -7  12   3      290.60      250.14     65.45 o
  -6  12   3       33.65      -16.89     54.80 o
  -5  12   3      991.20      848.13     60.19 o
  -4  12   3      268.75      257.33     50.15 o
  -3  12   3     3712.26     3634.01    104.65 o
  -2  12   3     1793.35     1655.48     62.24 o
  -1  12   3      281.18      205.84     53.82 o
   0  12   3       79.61      150.90     48.11 o
   1  12   3     4984.90     5087.61    145.97 o
   2  12   3       32.32       67.15     92.82 o
   3  12   3      973.23     1065.65     72.67 o
   4  12   3      257.10      120.66     80.01 o
   5  12   3      826.28      855.80    158.50 o
   6  12   3       17.28     -120.93    158.64 o
   7  12   3     1009.69     1028.55    168.80 o
 -10  13   3      370.15      271.48    127.43 o
  -9  13   3      651.00      636.94    174.25 o
  -8  13   3     2414.88     2747.78    132.08 o
  -7  13   3     1022.26     1108.32     76.51 o
  -6  13   3       26.50       37.17     65.35 o
  -5  13   3       40.28       97.06     55.81 o
  -4  13   3       32.13       24.52     47.54 o
  -3  13   3     2199.01     2043.75     99.41 o
  -2  13   3     3700.82     3649.12    103.69 o
  -1  13   3       36.56       50.74     56.96 o
   0  13   3      687.72      852.88     67.89 o
   1  13   3       14.35       61.94     62.36 o
   2  13   3     1360.22     1523.26     91.31 o
   3  13   3      364.85      499.21    151.75 o
   4  13   3      177.95      320.44    131.46 o
   5  13   3        7.81     -117.08    177.83 o
   6  13   3       17.03      -34.53    215.04 o
   7  13   3     4641.51     5197.93    366.37 o
 -10  14   3       79.22       88.36    123.85 o
  -9  14   3       35.47      223.78    110.00 o
  -8  14   3     2210.02     2387.40    133.88 o
  -7  14   3      390.04      512.77    108.62 o
  -6  14   3      668.57      514.75     96.48 o
  -5  14   3      197.01       50.04     71.91 o
  -4  14   3        3.18       31.95     66.91 o
  -3  14   3      466.05      498.88     74.66 o
  -2  14   3     3200.86     3271.35    131.69 o
  -1  14   3      559.67      544.12     74.97 o
   0  14   3     1362.60     1397.59    100.65 o
   1  14   3     1629.71     1758.11    121.00 o
   2  14   3     2206.31     2315.68    139.95 o
   3  14   3     1265.91     1300.00    114.72 o
   4  14   3       61.57      150.06    157.75 o
   5  14   3       63.43     -256.02    170.68 o
   6  14   3       16.30      114.19    196.48 o
  -9  15   3        5.32     -109.23    139.02 o
  -8  15   3      788.87      867.38    121.04 o
  -7  15   3       38.21      -80.35     86.18 o
  -6  15   3      939.80      971.45    103.81 o
  -5  15   3        0.30      143.13     81.48 o
  -4  15   3      113.43      -84.96     88.82 o
  -3  15   3     1009.15     1040.03    108.23 o
  -2  15   3      317.46      263.10     85.90 o
  -1  15   3      184.46      395.70    143.99 o
   0  15   3       48.25      218.50    114.82 o
   1  15   3     1667.74     1551.08    265.64 o
   2  15   3     2269.39     2439.40    215.41 o
   3  15   3      870.49      814.19    123.23 o
   4  15   3      540.40      776.48    194.66 o
   5  15   3        5.80      -60.51    351.98 o
  -8  16   3       10.04       93.53    126.82 o
  -7  16   3      458.21      492.00    114.86 o
  -6  16   3       44.92      170.24     94.44 o
  -5  16   3       58.21       58.24    143.57 o
  -4  16   3      934.13      896.64    175.76 o
  -3  16   3      109.67       92.46    111.12 o
  -2  16   3      324.24      118.14    146.29 o
  -1  16   3     1566.51     1765.76    132.47 o
   0  16   3       88.88      327.43    111.93 o
   1  16   3     1100.29     1190.66    139.30 o
   2  16   3      410.81      452.56    118.21 o
   3  16   3      633.14      599.61    435.91 o
   4  16   3      215.84      201.37    187.45 o
  -7  17   3     1559.10     1605.31    282.74 o
  -6  17   3        2.79      385.77    207.04 o
  -5  17   3     2941.36     3465.79    343.03 o
  -4  17   3        1.37      -73.44    117.40 o
  -3  17   3        1.30      188.01    122.87 o
  -2  17   3     1273.34     1645.40    149.95 o
  -1  17   3      377.37      568.25    129.57 o
   0  17   3        1.08     -132.79    143.82 o
   1  17   3      611.95      835.95    149.06 o
   2  17   3       20.94      134.48    122.80 o
  -5  18   3      577.87      704.47    193.31 o
  -4  18   3       97.01      -68.45    136.30 o
  -3  18   3       37.70      130.19    138.92 o
  -2  18   3     1342.60     1389.71    189.39 o
  -1  18   3      112.02      112.83    135.03 o
   0  18   3       13.09      159.69    177.05 o
   0 -18   4      241.44      578.24    154.06 o
   1 -18   4     2998.06     3721.94    249.19 o
   2 -18   4      738.72     1036.11    185.65 o
   3 -18   4       29.64      237.33    126.77 o
   4 -18   4      214.49      170.49    144.46 o
   5 -18   4        3.76      321.00    155.51 o
  -2 -17   4       38.80      197.64    131.52 o
  -1 -17   4       13.43       18.33    108.78 o
   0 -17   4       16.99      171.14    113.23 o
   1 -17   4       92.55      -48.40     96.68 o
   2 -17   4     1050.07     1185.12    114.48 o
   3 -17   4        0.62      -90.29     88.98 o
   4 -17   4      420.86      479.48     90.79 o
   5 -17   4       15.88      -97.22    117.39 o
   6 -17   4        2.26       77.42    125.48 o
   7 -17   4     1005.25     1105.31    202.41 o
  -4 -16   4       78.86      174.32    141.69 o
  -3 -16   4       18.73      -34.00    180.38 o
  -2 -16   4     3203.32     3153.23    200.49 o
  -1 -16   4       31.10       31.44     92.17 o
   0 -16   4       85.13       28.27    101.30 o
   1 -16   4      581.83      557.83     92.68 o
   2 -16   4     2730.38     3173.49    141.37 o
   3 -16   4      265.12      301.84     92.75 o
   4 -16   4     3492.75     3879.53    185.24 o
   5 -16   4      137.39       88.89     91.63 o
   6 -16   4        3.69      -24.40     96.52 o
   7 -16   4      613.94      832.41    110.25 o
   8 -16   4      222.30      337.14    128.17 o
  -5 -15   4      221.43      418.21    200.42 o
  -4 -15   4      257.96      239.69    120.89 o
  -3 -15   4      180.16      189.60    104.86 o
  -2 -15   4     2253.80     2125.08    140.01 o
  -1 -15   4     4389.67     5228.48    257.51 o
   0 -15   4     1204.36     1348.92     95.79 o
   1 -15   4      210.71       79.83     74.78 o
   2 -15   4       83.68       15.47     65.19 o
   3 -15   4      201.17      150.03     70.86 o
   4 -15   4     1639.67     1752.85     95.89 o
   5 -15   4     2178.48     2145.00    112.19 o
   6 -15   4      457.15      460.64     93.09 o
   7 -15   4     1012.67     1036.36     98.47 o
   8 -15   4     1876.63     1896.38    135.61 o
   9 -15   4       32.77       52.77    119.58 o
  -6 -14   4        4.89      -73.37    541.95 o
  -5 -14   4       26.47       10.22    148.18 o
  -4 -14   4      410.68      559.05    110.66 o
  -3 -14   4       89.86       44.92    115.16 o
  -2 -14   4      405.24      503.66     96.39 o
  -1 -14   4       65.46      132.36    149.61 o
   0 -14   4     2503.04     2657.58    118.21 o
   1 -14   4      800.24      990.21     71.38 o
   2 -14   4      208.20      167.59     87.94 o
   3 -14   4        1.61      -96.63     65.83 o
   4 -14   4      367.34      372.82    102.64 o
   5 -14   4       22.04      175.15     68.09 o
   6 -14   4      126.50      183.41     62.64 o
   7 -14   4        0.64      -91.75     70.27 o
   8 -14   4     1459.31     1288.86    100.48 o
   9 -14   4      495.85      481.11     95.62 o
  10 -14   4      312.99      359.37    113.98 o
  -7 -13   4      405.36      286.17    304.31 o
  -6 -13   4      644.48      916.34    212.55 o
  -5 -13   4     2900.21     3239.78    161.65 o
  -4 -13   4      183.64      297.09     94.68 o
  -3 -13   4       37.39       -7.83     91.86 o
  -2 -13   4      130.08      201.92     77.20 o
  -1 -13   4       73.19      126.71     72.78 o
   0 -13   4     1309.56     1369.06     79.27 o
   1 -13   4     1776.26     2010.86     98.97 o
   2 -13   4      788.57      719.77     62.19 o
   3 -13   4       29.23       31.85     45.26 o
   4 -13   4     2599.40     2574.00     85.57 o
   5 -13   4      402.75      355.12     56.40 o
   6 -13   4       30.08       -7.94     60.98 o
   7 -13   4      210.38      152.17     65.15 o
   8 -13   4      284.82      244.44     85.72 o
   9 -13   4      871.19     1083.47    132.54 o
  10 -13   4      742.50      851.88    113.37 o
  -8 -12   4        0.02      -39.57    331.13 o
  -7 -12   4     2061.32     2128.23    279.37 o
  -6 -12   4      138.19      270.42    122.80 o
  -5 -12   4     6045.45     6358.94    243.99 o
  -4 -12   4      189.77      104.04    127.99 o
  -3 -12   4       74.27      112.58     70.44 o
  -2 -12   4       56.27       11.16     68.41 o
  -1 -12   4     2087.60     2048.29    105.66 o
   0 -12   4      115.06       20.85     62.93 o
   1 -12   4      263.76      312.18     41.99 o
   2 -12   4     8692.42     9405.68    205.06 o
   3 -12   4       11.13       56.09     40.07 o
   4 -12   4     1717.22     1789.39     72.82 o
   5 -12   4     2245.67     2400.28     83.55 o
   6 -12   4      203.97      206.54     52.32 o
   7 -12   4       72.40       38.77     58.94 o
   8 -12   4      878.91      820.74     81.67 o
   9 -12   4      204.76      136.30     84.95 o
  10 -12   4       21.25     -109.92    102.55 o
  11 -12   4     2508.29     2447.36    180.53 o
  -8 -11   4       18.43      130.12    164.21 o
  -7 -11   4      155.08        3.75    180.63 o
  -6 -11   4        0.02     -134.90     89.93 o
  -5 -11   4      705.89      799.82     91.77 o
  -4 -11   4      341.56      343.25     75.14 o
  -3 -11   4       78.91      200.08     72.50 o
  -2 -11   4     5397.30     5150.24    204.37 o
  -1 -11   4     7781.93     7522.99    217.60 o
   0 -11   4       39.28       47.71     35.48 o
   1 -11   4     1390.36     1464.15     68.08 o
   2 -11   4      141.11      170.31     39.11 o
   3 -11   4       20.21       41.01     37.60 o
   4 -11   4      131.82      157.59     39.52 o
   5 -11   4     3067.32     2976.50     81.67 o
   6 -11   4     1642.70     1580.04     68.94 o
   7 -11   4      412.25      374.96     57.03 o
   8 -11   4     7010.79     7136.30    191.51 o
   9 -11   4       22.94       90.55     73.91 o
  10 -11   4      244.04      131.95     95.43 o
  11 -11   4     1877.43     1839.93    130.08 o
  -9 -10   4     1025.16     1048.71    173.04 o
  -8 -10   4        1.58      -82.01    182.56 o
  -7 -10   4      927.02     1074.56    100.75 o
  -6 -10   4      118.56      108.94     72.94 o
  -5 -10   4      132.91       61.80     74.82 o
  -4 -10   4      292.52      443.49     70.95 o
  -3 -10   4       95.90        9.06     55.66 o
  -2 -10   4      427.76      324.80     53.52 o
  -1 -10   4       13.74       -5.75     55.34 o
   0 -10   4     3840.40     3587.55    100.10 o
   1 -10   4      711.65      755.64     38.84 o
   2 -10   4       30.62        8.99     27.79 o
   3 -10   4      427.35      417.03     34.18 o
   4 -10   4        6.93      -19.05     32.74 o
   5 -10   4     5275.99     5287.53    130.37 o
   6 -10   4     3357.88     3387.77     97.62 o
   7 -10   4     3012.92     2931.50     94.03 o
   8 -10   4     8132.30     8493.88    213.29 o
   9 -10   4     1133.74     1127.89     81.98 o
  10 -10   4      121.49       96.74     90.44 o
  11 -10   4      380.03      487.57    117.46 o
  -9  -9   4        2.33       13.80    147.58 o
  -8  -9   4       87.83      224.43    138.18 o
  -7  -9   4     5151.48     5093.87    166.51 o
  -6  -9   4      109.88      185.23     69.16 o
  -5  -9   4       40.12       -3.14     91.60 o
  -4  -9   4     1161.72     1093.54     73.11 o
  -3  -9   4        2.68       77.79     45.79 o
  -2  -9   4        0.47        0.22     31.32 o
  -1  -9   4      137.38       84.88     28.91 o
   0  -9   4     6779.09     6538.98    163.12 o
   1  -9   4     7174.07     6640.34    147.63 o
   2  -9   4     1278.07     1264.71     42.01 o
   3  -9   4      200.76      253.25     45.78 o
   4  -9   4      500.84      416.54     36.31 o
   5  -9   4     2889.35     2326.69     70.61 o
   6  -9   4     1984.56     2081.37     77.89 o
   7  -9   4      450.92      440.92     54.68 o
   8  -9   4     4574.52     4900.73    131.89 o
   9  -9   4     1298.18     1316.66     84.65 o
  10  -9   4      117.61      123.24     81.20 o
  11  -9   4      842.61     1090.50    119.88 o
  12  -9   4        5.22      228.14    113.16 o
 -10  -8   4     2104.76     2006.83    178.29 o
  -9  -8   4      239.80       63.74    140.99 o
  -8  -8   4      182.04      362.77    109.94 o
  -7  -8   4       32.25      116.80     70.45 o
  -6  -8   4     1078.42     1091.11     74.95 o
  -5  -8   4     2932.05     2974.88    105.00 o
  -4  -8   4      550.16      490.48     48.13 o
  -3  -8   4      951.42      920.85     69.21 o
  -2  -8   4      394.02      358.71     33.65 o
  -1  -8   4     2980.65     2677.76     75.72 o
   0  -8   4     1910.79     1949.41     54.80 o
   1  -8   4     1058.14     1059.19     38.17 o
   2  -8   4    17346.46    17010.69    403.49 o
   3  -8   4      137.42       90.32     24.85 o
   4  -8   4     5958.38     5398.13    130.92 o
   5  -8   4    17505.04    17032.06    394.14 o
   6  -8   4       75.79       93.16     39.82 o
   7  -8   4     2040.49     2070.76     84.03 o
   8  -8   4     1587.67     1512.41     74.22 o
   9  -8   4        4.40       18.30     60.79 o
  10  -8   4       23.83       43.36     86.99 o
  11  -8   4      863.59      688.02    117.84 o
  12  -8   4      311.00      368.62    142.31 o
 -10  -7   4      199.58     -130.50    150.49 o
  -9  -7   4      159.45      313.42    117.12 o
  -8  -7   4      849.74      897.39     95.16 o
  -7  -7   4      127.68      176.51     68.82 o
  -6  -7   4      971.84     1057.65     59.70 o
  -5  -7   4      920.68      964.43     58.90 o
  -4  -7   4     3967.67     3745.36    118.60 o
  -3  -7   4     1668.08     1496.30     60.92 o
  -2  -7   4      811.17      682.48     28.30 o
  -1  -7   4    42980.00    40761.72   1377.43 o
   0  -7   4      282.13      333.50     36.75 o
   1  -7   4     1928.39     1706.26     47.96 o
   2  -7   4    25301.35    22998.71    565.56 o
   3  -7   4      260.18      253.36     25.86 o
   4  -7   4     1503.37     1516.13     50.13 o
   5  -7   4      677.70      871.36     44.62 o
   6  -7   4      108.25      148.36     39.95 o
   7  -7   4      740.73      687.67     58.44 o
   8  -7   4     4074.22     4087.41    119.08 o
   9  -7   4      353.75      422.80     65.72 o
  10  -7   4      313.87      297.72     72.93 o
  11  -7   4     3148.64     3158.70    146.26 o
  12  -7   4       61.54      -27.77    117.16 o
 -11  -6   4        3.36      -77.02    174.25 o
 -10  -6   4      484.48      398.79    151.21 o
  -9  -6   4      382.41      441.77    118.80 o
  -8  -6   4        0.44     -107.96     71.98 o
  -7  -6   4     3215.22     3379.87    108.63 o
  -6  -6   4     2294.82     2471.24     83.51 o
  -5  -6   4       71.71       50.23     64.90 o
  -4  -6   4     1244.87     1069.72     54.65 o
  -3  -6   4     1745.69     1661.82     51.84 o
  -2  -6   4      302.23      299.30     25.29 o
   0  -6   4     1956.42     1740.26     44.98 o
   1  -6   4     3071.92     2756.16     65.37 o
   2  -6   4     5275.44     4300.98     93.20 o
   3  -6   4     1924.58     1665.27     71.26 o
   4  -6   4      419.64      386.28     29.79 o
   5  -6   4      350.95      392.09     35.81 o
   6  -6   4      251.22      299.15     42.55 o
   7  -6   4     1580.57     1746.38     73.44 o
   8  -6   4     4097.26     4431.19    127.94 o
   9  -6   4     1132.52     1213.97     77.50 o
  10  -6   4       35.39       46.18     69.94 o
  11  -6   4     1742.59     1700.81    119.40 o
  12  -6   4       18.72      310.21    115.24 o
 -11  -5   4       37.39      -41.93    143.02 o
 -10  -5   4      137.19      224.10    100.84 o
  -9  -5   4     2577.94     2755.91    133.73 o
  -8  -5   4      594.08      596.57     84.16 o
  -7  -5   4     3276.12     3204.44     94.37 o
  -6  -5   4       41.69       22.60     62.84 o
  -5  -5   4      791.45      816.48     44.51 o
  -4  -5   4      928.37      925.24     49.18 o
  -3  -5   4     3107.27     3174.12     83.12 o
  -2  -5   4     2122.34     1961.80     55.63 o
  -1  -5   4     5515.68     5135.26    100.69 o
   0  -5   4     8745.69     7742.74    170.28 o
   1  -5   4      740.05      611.52     24.49 o
   2  -5   4      284.59      255.15     17.16 o
   3  -5   4      155.86      218.14     31.23 o
   4  -5   4      335.87      329.82     28.58 o
   5  -5   4      140.45      159.30     30.34 o
   6  -5   4      211.58      228.30     46.33 o
   7  -5   4      720.78      656.77     48.27 o
   8  -5   4       38.63       92.95     54.23 o
   9  -5   4      239.40      224.49     67.89 o
  10  -5   4       69.38       -5.46     84.16 o
  11  -5   4       38.70      -31.75    140.01 o
  12  -5   4       35.18     -159.32    119.12 o
 -11  -4   4      678.65      820.45    132.01 o
 -10  -4   4     1894.43     1936.71    129.30 o
  -9  -4   4      376.43      407.94     88.59 o
  -8  -4   4        6.66        1.37     60.89 o
  -7  -4   4      607.84      577.90     54.68 o
  -6  -4   4      324.53      276.34     45.61 o
  -5  -4   4      965.37     1012.72     76.74 o
  -4  -4   4       24.31       38.05     29.85 o
  -3  -4   4     1738.22     1771.42     48.98 o
  -2  -4   4       35.95       25.12     15.93 o
  -1  -4   4    19412.77    14900.51   1014.45 o
   0  -4   4      700.81      561.19     15.58 o
   1  -4   4     1272.02     1072.99     23.86 o
   2  -4   4     5017.25     4596.56    109.19 o
   3  -4   4      200.06      132.57     22.03 o
   4  -4   4     1520.73     1540.46     55.94 o
   5  -4   4     8177.69     7305.68    183.41 o
   6  -4   4      205.70      272.49     46.61 o
   7  -4   4        2.94      -17.66     52.17 o
   8  -4   4     6846.89     7325.48    282.71 o
   9  -4   4        4.52     -101.93     67.95 o
  10  -4   4       24.21      120.53    101.78 o
  11  -4   4      110.45      194.46    102.32 o
  12  -4   4       39.62      -18.84    116.13 o
 -12  -3   4       60.84       51.83    166.53 o
 -11  -3   4      364.86      249.29    118.51 o
 -10  -3   4     2898.02     3146.46    140.58 o
  -9  -3   4       24.59      110.78     67.32 o
  -8  -3   4      781.65      818.06     62.26 o
  -7  -3   4     1185.70     1163.72     72.40 o
  -6  -3   4      375.23      266.47     60.82 o
  -5  -3   4      839.70      868.91     46.97 o
  -4  -3   4    12613.51    12977.03    331.04 o
  -3  -3   4        0.44      -27.81     18.54 o
  -2  -3   4     4335.19     4297.53    110.69 o
   0  -3   4     1323.81     1711.56     61.99 o
   1  -3   4        7.29       19.86      7.17 o
   2  -3   4      434.63      362.21     14.71 o
   3  -3   4       20.77       11.50     18.32 o
   4  -3   4      350.85      313.80     22.38 o
   5  -3   4    27837.80    29593.91   2085.59 o
   6  -3   4     2346.62     2339.50     74.62 o
   7  -3   4       48.59       43.09     45.79 o
   8  -3   4      711.85      810.58     76.99 o
   9  -3   4      112.62       22.69     88.26 o
  10  -3   4      165.76      149.31     78.97 o
  11  -3   4      182.19      275.87     96.95 o
  12  -3   4       52.17       14.02    108.60 o
 -12  -2   4       51.09      -55.64    141.30 o
 -11  -2   4       92.69      -60.23    115.62 o
 -10  -2   4     1631.90     1732.03    184.66 o
  -9  -2   4       50.03       30.68     65.61 o
  -8  -2   4       90.11      140.90     55.27 o
  -7  -2   4    30946.20    33604.32    977.45 o
  -6  -2   4     3795.66     3872.57    107.33 o
  -5  -2   4      583.52      642.62     45.41 o
  -4  -2   4     5509.19     6302.79    168.82 o
  -3  -2   4      154.49      150.83     24.39 o
  -2  -2   4     1276.95     1339.66     31.59 o
   0  -2   4      200.39      201.94      7.92 o
   1  -2   4      493.19      421.80      9.94 o
   2  -2   4     1133.23     1151.95     27.33 o
   3  -2   4      649.84      633.82     25.45 o
   4  -2   4      102.73      118.81     18.64 o
   5  -2   4    10767.10    11679.44    316.45 o
   6  -2   4      231.37      195.91     44.03 o
   7  -2   4      347.69      281.83     52.74 o
   8  -2   4    11879.64    11264.66    394.05 o
   9  -2   4      446.77      380.22     68.41 o
  10  -2   4      618.86      682.10     91.15 o
  11  -2   4        0.27       79.43    101.91 o
  12  -2   4      366.80      404.31    115.02 o
 -12  -1   4      553.74      462.86    221.08 o
 -11  -1   4       94.75       50.45    122.74 o
 -10  -1   4     3465.26     3436.09    162.73 o
  -9  -1   4       75.14       65.95     63.23 o
  -8  -1   4     1038.38     1035.80     72.79 o
  -7  -1   4    21594.09    22218.63    668.47 o
  -6  -1   4      306.53      325.84     44.48 o
  -5  -1   4      891.95     1062.63     52.75 o
  -4  -1   4     4979.04     5590.03    153.71 o
  -3  -1   4      111.33      109.87     24.61 o
  -2  -1   4      510.24      615.21     32.34 o
  -1  -1   4     2502.28     2868.80     57.42 o
   0  -1   4      221.36      249.51      7.58 o
   1  -1   4       31.31       21.63      5.83 o
   3  -1   4        5.54      -18.19     13.02 o
   4  -1   4      585.91      680.13     29.88 o
   5  -1   4    24250.76    24426.43    661.85 o
   6  -1   4       85.20       91.06     31.33 o
   7  -1   4      139.85      238.55     76.66 o
   8  -1   4     4290.31     4323.41    171.13 o
   9  -1   4      264.22      273.50     65.94 o
  10  -1   4      641.28      702.11     90.13 o
  11  -1   4      747.66      816.45    140.77 o
  12  -1   4       95.58      298.37    117.11 o
 -12   0   4      294.71      470.21    122.43 o
 -11   0   4      604.54      645.89    104.60 o
 -10   0   4     1237.46     1353.66    101.15 o
  -9   0   4      141.48      175.62     67.25 o
  -8   0   4      307.84      310.06     59.27 o
  -7   0   4     1171.95     1218.20     62.33 o
  -6   0   4      115.13       86.21     43.75 o
  -5   0   4       96.84      195.58     35.39 o
  -4   0   4     3120.81     3749.17    112.13 o
  -3   0   4      863.01      944.36     38.40 o
  -2   0   4      563.29      559.61     19.84 o
  -1   0   4     2056.37     2851.22     82.11 o
   0   0   4     1900.39     2492.70     58.00 o
   1   0   4      900.51      971.92     27.78 o
   2   0   4    12459.06    12361.66    432.13 o
   3   0   4      105.66       46.27     24.36 o
   4   0   4        7.33       56.19     33.40 o
   5   0   4    50457.43    45467.05   1755.96 o
   6   0   4      181.75      191.51     36.63 o
   7   0   4      409.76      514.18     56.68 o
   8   0   4     6172.38     6012.74    180.32 o
   9   0   4      302.81      343.64     77.76 o
  10   0   4       91.95      116.42     87.40 o
  11   0   4        2.20      -70.17     95.50 o
  12   0   4       97.40      156.92    127.89 o
 -12   1   4       51.52      248.01    126.25 o
 -11   1   4      785.15      666.64    115.66 o
 -10   1   4     8992.97     8691.67    251.46 o
  -9   1   4      621.02      613.88     73.92 o
  -8   1   4        3.59      -81.17     64.48 o
  -7   1   4     4257.29     4190.58    130.08 o
  -6   1   4       70.62       76.08     40.74 o
  -5   1   4      160.53      225.07     34.56 o
  -4   1   4     5982.86     6933.86    198.63 o
  -3   1   4      388.20      315.03     23.68 o
  -2   1   4        4.82       -9.89     11.00 o
   0   1   4      122.09      109.71      4.96 o
   1   1   4     1967.44     2048.59     46.25 o
   2   1   4     1714.09     1884.94     51.44 o
   3   1   4      235.65      172.43     15.77 o
   4   1   4      312.70      265.77     19.00 o
   5   1   4     9299.62     9036.32    277.90 o
   6   1   4     2582.18     2285.03    106.61 o
   7   1   4       23.45      -59.46     39.64 o
   8   1   4       43.64       48.55     58.10 o
   9   1   4       13.94       15.18     68.90 o
  10   1   4        1.00       73.14     93.48 o
  11   1   4       67.76      172.64     99.22 o
  12   1   4      202.49      317.69    175.38 o
 -12   2   4      183.16      217.99    120.03 o
 -11   2   4      444.10      208.87    185.74 o
 -10   2   4     7365.12     7654.80    246.32 o
  -9   2   4      208.46      197.68     72.26 o
  -8   2   4      326.49      286.45     64.07 o
  -7   2   4     8425.55     8370.18    234.93 o
  -6   2   4      632.77      649.30     47.85 o
  -5   2   4      227.65      367.69     40.86 o
  -4   2   4     7626.67     8271.45    224.88 o
  -3   2   4        7.02       61.17     18.59 o
  -2   2   4      860.18      852.00     25.93 o
   0   2   4       26.24        6.64      5.39 o
   1   2   4      504.48      447.40     13.42 o
   2   2   4     7193.38     6029.49    230.81 o
   3   2   4        7.60        0.53     34.93 o
   4   2   4      301.57      336.44     42.07 o
   5   2   4       34.25       27.30     25.59 o
   6   2   4     4073.33     3999.63    123.28 o
   7   2   4      579.19      538.61     44.79 o
   8   2   4     5292.36     5260.80    168.74 o
   9   2   4      149.60      168.42     76.97 o
  10   2   4       31.12     -142.74    111.05 o
  11   2   4      254.67      197.91    156.59 o
  12   2   4      349.52      326.77    146.19 o
 -12   3   4       36.54      -39.02    117.61 o
 -11   3   4       83.45      -96.20     96.25 o
 -10   3   4     2046.28     2349.87    123.72 o
  -9   3   4      425.31      319.00     72.20 o
  -8   3   4     3261.64     3344.22    119.39 o
  -7   3   4    15446.83    15750.49    527.22 o
  -6   3   4      469.27      481.03     47.41 o
  -5   3   4      111.98       80.66     30.27 o
  -4   3   4     6120.04     7022.55    210.03 o
  -3   3   4       42.19       49.81     16.60 o
  -2   3   4     1691.93     1541.92     34.64 o
  -1   3   4      471.24      406.16     20.93 o
   0   3   4     1704.72     1535.03     33.37 o
   1   3   4      269.44      273.17     10.36 o
   2   3   4     1819.93     1462.82     36.25 o
   3   3   4      488.38      480.48     28.63 o
   4   3   4      795.25      830.54     58.42 o
   5   3   4     4939.68     4702.99    139.19 o
   6   3   4      242.88      200.47     43.48 o
   7   3   4       94.03      175.49     49.75 o
   8   3   4     7973.37     8459.63    307.77 o
   9   3   4       68.64      166.45    120.08 o
  10   3   4      119.65      129.80    164.63 o
  11   3   4     1401.27     1409.86    170.58 o
 -12   4   4       94.57      222.62    120.04 o
 -11   4   4      151.84       72.44     99.82 o
 -10   4   4     3368.52     3245.21    181.53 o
  -9   4   4      660.59      624.40     79.30 o
  -8   4   4     4549.78     4727.93    142.52 o
  -7   4   4       34.31       86.38     43.89 o
  -6   4   4       34.67       -5.72     33.49 o
  -5   4   4       31.64        9.12     27.83 o
  -4   4   4     3292.17     3486.79    107.71 o
  -3   4   4      564.67      567.45     26.10 o
  -2   4   4      146.11      119.71     18.25 o
  -1   4   4    31144.93    24482.35   1063.48 o
   0   4   4     1578.07     1456.64     44.39 o
   1   4   4       31.56       27.80     10.08 o
   2   4   4     5666.38     4665.06     98.45 o
   3   4   4      189.12      200.58     19.52 o
   4   4   4       44.47       42.11     25.69 o
   5   4   4    12227.99    11666.54    330.60 o
   6   4   4      285.15      244.03     64.88 o
   7   4   4     4109.02     4156.41    171.69 o
   8   4   4       37.42       33.25    122.37 o
   9   4   4       66.62       -4.27     90.79 o
  10   4   4     1258.76     1755.41    161.27 o
  11   4   4     2181.12     2185.40    170.13 o
 -12   5   4        2.58       32.18    115.60 o
 -11   5   4      377.62      213.80    115.35 o
 -10   5   4     9247.47     9305.63    280.00 o
  -9   5   4      741.58      729.78     89.71 o
  -8   5   4     1807.24     1809.21     71.99 o
  -7   5   4     2588.15     2778.84    131.72 o
  -6   5   4       68.04      200.29     68.77 o
  -5   5   4       57.53      104.75     27.93 o
  -4   5   4     5955.70     6277.41    157.69 o
  -3   5   4       47.35      137.93     20.68 o
  -2   5   4     5257.10     4937.73    125.76 o
  -1   5   4      269.64      303.63     32.79 o
   0   5   4       46.55        5.44     16.72 o
   1   5   4     1747.32     1459.36     38.45 o
   2   5   4     2426.00     2113.09     64.86 o
   3   5   4      103.15       58.06     23.41 o
   4   5   4       50.83       65.84     28.20 o
   5   5   4    11606.11    11072.25    287.17 o
   6   5   4     2162.17     2142.01    113.89 o
   7   5   4     4194.47     4371.42    163.03 o
   8   5   4       33.83      122.93     91.92 o
   9   5   4      866.97      508.29    113.57 o
  10   5   4      551.17      758.21    138.89 o
  11   5   4      602.29      498.70    149.50 o
 -12   6   4       58.51      102.62    119.15 o
 -11   6   4      135.87      -56.07    103.73 o
 -10   6   4     2009.82     2078.51    120.97 o
  -9   6   4      492.51      409.62     65.85 o
  -8   6   4      527.81      630.66     60.97 o
  -7   6   4     1561.14     1470.88     86.10 o
  -6   6   4      104.80       80.56     41.57 o
  -5   6   4      809.47      718.56     45.94 o
  -4   6   4      833.49      703.42     34.56 o
  -3   6   4      829.47      822.68     38.92 o
  -2   6   4     4413.16     4095.01     95.78 o
  -1   6   4     2414.02     2012.67     49.08 o
   0   6   4      251.18      220.18     24.33 o
   1   6   4      572.18      490.76     37.60 o
   2   6   4     1112.00     1349.27     53.90 o
   3   6   4      453.42      506.48     39.56 o
   4   6   4      291.12      264.37     43.44 o
   5   6   4     8561.04     8577.67    231.74 o
   6   6   4     1663.07     1462.67     68.67 o
   7   6   4       59.93      -15.32     79.25 o
   8   6   4     3842.54     3928.74    181.26 o
   9   6   4     2137.49     2052.81    134.38 o
  10   6   4        0.20      299.72    186.28 o
 -12   7   4       43.87      -95.50    131.08 o
 -11   7   4       39.02      119.75    104.47 o
 -10   7   4     1652.94     1778.54    146.97 o
  -9   7   4       85.33       57.52    111.40 o
  -8   7   4      314.67      324.79     56.52 o
  -7   7   4     6605.50     6846.85    171.83 o
  -6   7   4     1593.04     1508.02     61.85 o
  -5   7   4     1354.83     1461.83     54.47 o
  -4   7   4      647.23      576.76     35.30 o
  -3   7   4     3432.74     3585.51     94.27 o
  -2   7   4      360.19      714.64     70.40 o
  -1   7   4     4355.19     3736.76     84.39 o
   0   7   4     1100.05     1051.23     41.25 o
   1   7   4      260.11      190.24     39.86 o
   2   7   4      432.26      498.30     35.31 o
   3   7   4      600.60      514.10     35.57 o
   4   7   4      708.07      685.08     51.30 o
   5   7   4    10424.77    10448.79    274.70 o
   6   7   4      456.45      475.67     78.85 o
   7   7   4       33.68      -29.27     89.82 o
   8   7   4     1896.19     1595.53    199.74 o
   9   7   4      383.79      661.16    138.50 o
  10   7   4      269.88      328.35    139.74 o
 -12   8   4       28.23       62.48    126.83 o
 -11   8   4     1381.06     1326.04    126.85 o
 -10   8   4     5491.21     5817.87    177.89 o
  -9   8   4      144.70      236.23     89.86 o
  -8   8   4     1300.40     1359.92     68.77 o
  -7   8   4        6.87       16.52     59.01 o
  -6   8   4     1920.57     1836.05     67.14 o
  -5   8   4      357.10      334.25     38.48 o
  -4   8   4      299.98      383.75     57.21 o
  -3   8   4     3590.53     3449.74     85.55 o
  -2   8   4     6035.11     5513.48    124.15 o
  -1   8   4      471.04      440.14     33.41 o
   0   8   4      130.71       86.08     30.55 o
   1   8   4      368.36      291.57     47.62 o
   2   8   4      236.68      481.38     56.55 o
   3   8   4     3443.59     3265.88     83.36 o
   4   8   4      809.20      787.17     57.85 o
   5   8   4     6566.51     6378.40    187.70 o
   6   8   4      350.52      233.77     83.40 o
   7   8   4     1622.56     1701.71    128.65 o
   8   8   4      781.80      818.64    158.61 o
   9   8   4      992.25     1253.30    148.69 o
  10   8   4       35.90       47.64    169.23 o
 -12   9   4      224.59      195.09    144.15 o
 -11   9   4      340.85      254.18    103.06 o
 -10   9   4     1615.81     1768.44    103.26 o
  -9   9   4     1253.42     1287.44     80.19 o
  -8   9   4     2756.27     3027.27    101.72 o
  -7   9   4      301.98      308.34     67.31 o
  -6   9   4        6.74      -59.80     39.87 o
  -5   9   4      137.24      149.66     38.36 o
  -4   9   4       14.40      -48.39     32.26 o
  -3   9   4     2833.07     2685.12     70.94 o
  -2   9   4     1160.51     1108.17     40.48 o
  -1   9   4     6579.08     6493.31    147.55 o
   0   9   4      551.30      577.60     51.39 o
   1   9   4      584.78      535.53     75.97 o
   2   9   4      404.07      345.23     48.22 o
   3   9   4      394.00      319.12     42.32 o
   4   9   4      277.58      217.19     45.58 o
   5   9   4     1988.73     2211.78    119.05 o
   6   9   4      320.45      241.48     99.35 o
   7   9   4     1398.37     1391.15    126.88 o
   8   9   4      747.45      643.74    129.96 o
   9   9   4       13.48       49.07    148.75 o
 -11  10   4       16.99     -103.54    101.64 o
 -10  10   4        6.61       63.78     84.98 o
  -9  10   4      441.99      488.43     76.35 o
  -8  10   4      681.40      636.53     76.77 o
  -7  10   4        0.35      -32.94     53.71 o
  -6  10   4       90.55       87.38     46.91 o
  -5  10   4     1675.81     1644.56     62.09 o
  -4  10   4     3373.29     3368.62     91.42 o
  -3  10   4        1.44      -42.17     28.11 o
  -2  10   4       33.99        1.27     27.49 o
  -1  10   4    12034.30    11897.90    260.85 o
   0  10   4     1003.46     1016.37     59.25 o
   1  10   4      186.73       29.72     79.64 o
   2  10   4      465.43      480.06     52.65 o
   3  10   4       55.00       76.34     43.10 o
   4  10   4      411.11      359.29     68.31 o
   5  10   4     1349.41     1312.26     94.21 o
   6  10   4      216.97      373.52    112.68 o
   7  10   4       29.65        7.88    121.83 o
   8  10   4      213.78     -103.29    148.87 o
   9  10   4     1476.89     1719.76    192.89 o
 -11  11   4       69.03      176.41    109.70 o
 -10  11   4      205.35      128.94     96.85 o
  -9  11   4      633.04      763.47    112.18 o
  -8  11   4       47.06        2.52     79.81 o
  -7  11   4     4149.14     4066.21    142.04 o
  -6  11   4      332.45      352.87     58.69 o
  -5  11   4     1331.91     1428.80     88.09 o
  -4  11   4    23221.73    23146.37    500.42 o
  -3  11   4       31.08       98.86     39.64 o
  -2  11   4       71.71      138.99     46.50 o
  -1  11   4      151.38      163.11     36.70 o
   0  11   4     1085.11     1180.97     74.10 o
   1  11   4      172.20      193.84     56.75 o
   2  11   4      510.27      451.82     73.93 o
   3  11   4     5060.19     5368.12    149.05 o
   4  11   4     1770.74     1812.52     97.55 o
   5  11   4     1518.15     1252.26    112.66 o
   6  11   4       12.01       37.07    104.65 o
   7  11   4       47.10       97.15    113.93 o
   8  11   4      715.73      522.47    163.16 o
 -11  12   4      550.93      511.84    140.44 o
 -10  12   4     5581.68     5748.72    218.06 o
  -9  12   4      126.18      129.78     83.30 o
  -8  12   4      260.90      102.19     80.15 o
  -7  12   4       24.15       -3.97     70.54 o
  -6  12   4      467.15      417.54     60.24 o
  -5  12   4        4.88       17.71     50.83 o
  -4  12   4     1310.88     1187.39     59.79 o
  -3  12   4     2980.51     2994.86    114.12 o
  -2  12   4     1225.61     1217.51     59.96 o
  -1  12   4        3.06      -22.09     44.96 o
   0  12   4      104.66       92.53     49.47 o
   1  12   4     1465.57     1359.19     77.96 o
   2  12   4     1255.98     1039.10     99.65 o
   3  12   4     4846.56     5073.46    156.66 o
   4  12   4      778.92      823.23     91.82 o
   5  12   4     5099.59     5193.44    274.73 o
   6  12   4        0.70      -50.02    411.41 o
   7  12   4      860.11     1383.48    198.57 o
 -10  13   4      169.04      226.16    122.79 o
  -9  13   4      833.95     1077.77    129.98 o
  -8  13   4      211.18      121.72    136.85 o
  -7  13   4      136.10       26.81     77.86 o
  -6  13   4      255.25      120.01     76.80 o
  -5  13   4      601.11      748.85     76.81 o
  -4  13   4      921.15      938.84     84.32 o
  -3  13   4     3631.37     3398.15    121.00 o
  -2  13   4     1283.06     1344.38     91.32 o
  -1  13   4     1504.02     1430.49     86.70 o
   0  13   4       25.36      -71.45     47.63 o
   1  13   4       28.54       20.88    100.24 o
   2  13   4     3493.80     3088.56    122.53 o
   3  13   4     1342.43     1352.77    122.04 o
   4  13   4      318.37      507.96    144.88 o
   5  13   4       89.55       12.01    152.72 o
   6  13   4       44.48      131.38    174.40 o
   7  13   4      786.75      953.97    224.49 o
 -10  14   4      807.80      920.61    166.74 o
  -9  14   4        4.59      106.45    117.34 o
  -8  14   4        1.65       34.61    103.80 o
  -7  14   4       32.30       11.94    118.03 o
  -6  14   4       96.05      135.87     81.38 o
  -5  14   4     1386.02     1488.16     94.19 o
  -4  14   4        2.76       65.27     70.50 o
  -3  14   4        4.66      -14.40     66.17 o
  -2  14   4      959.24      928.65    102.67 o
  -1  14   4        5.83      145.62    128.44 o
   0  14   4      861.57      977.87     81.07 o
   1  14   4      466.55      459.17     78.27 o
   2  14   4      203.71       71.19     90.04 o
   3  14   4      849.36      880.66    194.64 o
   4  14   4      259.00      359.23    166.43 o
   5  14   4        4.66     -111.09    176.92 o
   6  14   4       51.18     -134.32    254.23 o
  -9  15   4      688.49      611.67    145.68 o
  -8  15   4       81.61       99.98    109.61 o
  -7  15   4      404.40      366.15     94.36 o
  -6  15   4      393.45      266.63    105.06 o
  -5  15   4      433.43      472.80    104.71 o
  -4  15   4     1454.58     1576.48     98.89 o
  -3  15   4      505.86      569.68     82.71 o
  -2  15   4      279.86      311.57     79.56 o
  -1  15   4      702.66      556.10     99.33 o
   0  15   4     4541.74     4788.20    249.53 o
   1  15   4      398.44      385.09     95.94 o
   2  15   4      183.08     -153.77    170.44 o
   3  15   4     2793.52     2883.43    243.13 o
   4  15   4      213.84      187.34    186.07 o
   5  15   4       20.00      -57.34    248.81 o
  -8  16   4       22.13     -200.96    133.97 o
  -7  16   4      128.82      193.03    111.13 o
  -6  16   4      733.30      863.39    120.08 o
  -5  16   4       19.38       25.14    117.21 o
  -4  16   4     2592.71     2914.29    151.90 o
  -3  16   4      170.03      149.07    103.09 o
  -2  16   4      526.50      493.33    111.22 o
  -1  16   4     1867.22     1817.33    139.03 o
   0  16   4      984.33     1288.32    128.01 o
   1  16   4      184.04       62.17    137.62 o
   2  16   4       24.49     -136.76    114.17 o
   3  16   4     3464.98     3962.74    289.49 o
  -7  17   4      393.83      599.88    237.36 o
  -6  17   4      145.80      238.98    142.33 o
  -5  17   4      655.13      899.26    147.24 o
  -4  17   4      458.56      319.66    128.82 o
  -3  17   4      464.60      201.27    133.13 o
  -2  17   4      387.67      376.51    126.60 o
  -1  17   4      405.41      484.49    123.67 o
   0  17   4       40.81       22.65    121.71 o
   1  17   4      569.46      949.70    138.77 o
   2  17   4       38.28     -113.78    185.40 o
  -5  18   4     1233.70     2050.49    298.04 o
  -4  18   4      294.66      399.26    153.41 o
  -3  18   4      566.63      744.21    144.85 o
  -2  18   4      118.71       49.09    158.32 o
  -1  18   4      861.11     1009.15    163.84 o
   0  18   4       18.67      149.25    136.13 o
   0 -18   5     3718.10     4381.68    250.80 o
   1 -18   5     1115.33      961.26    217.06 o
   2 -18   5       91.58      -54.30    278.42 o
   3 -18   5      359.57      228.71    137.10 o
   4 -18   5      338.27      294.26    129.73 o
   5 -18   5      298.03      361.90    166.60 o
  -2 -17   5       20.51        7.78    122.51 o
  -1 -17   5        3.96      172.08    109.73 o
   0 -17   5       33.79      129.75    102.24 o
   1 -17   5       34.13      110.03    100.86 o
   2 -17   5       72.65      104.54    100.22 o
   3 -17   5      762.87      747.05    108.99 o
   4 -17   5       10.58       -1.50    134.01 o
   5 -17   5      583.02      699.84    107.46 o
   6 -17   5        7.59       82.81    106.41 o
   7 -17   5     1668.96     1452.90    142.96 o
  -4 -16   5        4.77     -149.07    138.02 o
  -3 -16   5       94.36       41.33    122.37 o
  -2 -16   5     2151.40     2391.87    167.42 o
  -1 -16   5      200.70      314.85    100.73 o
   0 -16   5      468.44      575.06     96.87 o
   1 -16   5       34.14       23.35     85.02 o
   2 -16   5        1.90     -123.54    105.71 o
   3 -16   5       15.44     -101.33     88.53 o
   4 -16   5     2732.90     2664.72    132.76 o
   5 -16   5      150.15      168.83     90.18 o
   6 -16   5      303.41      392.49     94.33 o
   7 -16   5      552.86      587.77    114.35 o
   8 -16   5       27.22      138.31    148.75 o
  -5 -15   5     1053.35     1230.10    145.22 o
  -4 -15   5      170.13      164.78    126.51 o
  -3 -15   5     2808.66     3189.28    169.47 o
  -2 -15   5     1406.25     1474.15    138.92 o
  -1 -15   5      351.70      403.77     94.73 o
   0 -15   5     1880.60     1976.71    109.88 o
   1 -15   5       94.42      -39.80    101.51 o
   2 -15   5        2.55      -29.43     73.87 o
   3 -15   5       32.54       55.58     73.93 o
   4 -15   5     2235.50     2597.58    113.90 o
   5 -15   5     1303.19     1308.71    112.42 o
   6 -15   5     1948.85     1946.04    204.59 o
   7 -15   5       44.11      191.55    126.35 o
   8 -15   5      246.90      400.86    104.66 o
   9 -15   5      344.68      448.05    157.89 o
  -6 -14   5      219.05      238.15    220.39 o
  -5 -14   5      170.57      189.63    125.65 o
  -4 -14   5      314.89      401.64    110.50 o
  -3 -14   5      221.28      192.26     98.23 o
  -2 -14   5     1948.43     2103.78    117.90 o
  -1 -14   5        6.06      142.12     86.86 o
   0 -14   5     8321.75     8973.89    253.55 o
   1 -14   5      211.22      217.65     66.63 o
   2 -14   5      392.78      446.46     67.10 o
   3 -14   5      336.11      140.94     66.76 o
   4 -14   5      334.94      436.93     71.71 o
   5 -14   5      182.05       97.14     74.28 o
   6 -14   5        9.95      -40.02     66.96 o
   7 -14   5     4926.20     5091.53    176.94 o
   8 -14   5        1.50      155.43     89.03 o
   9 -14   5      792.81      895.68    103.08 o
  10 -14   5      133.20      -35.59    111.45 o
  -7 -13   5       30.81      -85.33    177.00 o
  -6 -13   5     5220.42     5746.00    273.21 o
  -5 -13   5     1538.52     1513.30    180.56 o
  -4 -13   5        6.64      241.42    100.80 o
  -3 -13   5      109.28       44.57    105.61 o
  -2 -13   5      936.51      920.18     89.32 o
  -1 -13   5        0.06        6.27     72.14 o
   0 -13   5     2668.51     2938.03    106.60 o
   1 -13   5       53.92       98.39     60.42 o
   2 -13   5     1421.03     1445.69     78.54 o
   3 -13   5      627.97      668.51     60.95 o
   4 -13   5     2061.23     1833.50     76.63 o
   5 -13   5       14.59       26.17     54.58 o
   6 -13   5      297.89      264.94     80.65 o
   7 -13   5      880.04     1116.05     98.28 o
   8 -13   5        1.87      -71.24     73.22 o
   9 -13   5      168.33      199.52     91.16 o
  10 -13   5     1404.77     1424.33    172.55 o
  -8 -12   5      240.86      247.34    256.58 o
  -7 -12   5      522.21      483.60    198.44 o
  -6 -12   5      917.97      906.59    120.46 o
  -5 -12   5     2263.21     2296.67    141.04 o
  -4 -12   5      121.85      422.67    143.22 o
  -3 -12   5     2063.91     1872.65    110.74 o
  -2 -12   5       61.10       91.57     78.31 o
  -1 -12   5     2291.99     2115.23    105.00 o
   0 -12   5     4155.02     4102.24    152.22 o
   1 -12   5      176.62      106.60     48.35 o
   2 -12   5     1577.27     1572.55     66.67 o
   3 -12   5        0.28      -16.59     38.18 o
   4 -12   5     1870.28     1572.90    106.43 o
   5 -12   5      141.67      126.19     49.04 o
   6 -12   5      154.17       27.30     52.75 o
   7 -12   5      144.67       16.78     83.18 o
   8 -12   5       69.32      123.13     68.17 o
   9 -12   5        2.57      -76.62     79.87 o
  10 -12   5      231.63      139.92     99.73 o
  11 -12   5      613.22      619.53    123.42 o
  -8 -11   5       89.48      127.72    185.50 o
  -7 -11   5       12.70      -43.87    204.44 o
  -6 -11   5      236.39      130.24    127.49 o
  -5 -11   5      158.55      217.31     98.24 o
  -4 -11   5      824.80      880.15     86.70 o
  -3 -11   5       99.36      103.13     68.14 o
  -2 -11   5    11295.69    11420.06    326.74 o
  -1 -11   5      447.89      492.24     73.85 o
   0 -11   5       56.11       22.83     43.85 o
   1 -11   5     1782.53     1851.13     58.83 o
   2 -11   5      361.81      422.68     40.30 o
   3 -11   5      129.32      121.22     39.39 o
   4 -11   5    12090.59    11683.11    231.69 o
   5 -11   5     2621.31     2545.68     75.16 o
   6 -11   5     1485.46     1460.44     68.93 o
   7 -11   5        4.28      -35.67     57.28 o
   8 -11   5      347.18      450.61     64.71 o
   9 -11   5       19.21       39.05     78.41 o
  10 -11   5       15.05       54.39     86.35 o
  11 -11   5        1.47      -61.02    100.10 o
  -9 -10   5     5608.62     6783.17    419.81 o
  -8 -10   5       78.49       62.28    144.29 o
  -7 -10   5       34.41       96.11     98.54 o
  -6 -10   5      216.52      381.14     87.87 o
  -5 -10   5      295.37      426.58     78.51 o
  -4 -10   5     3184.66     3164.28    127.38 o
  -3 -10   5     1675.36     1604.67     85.49 o
  -2 -10   5     7396.10     7316.19    187.96 o
  -1 -10   5      306.40      315.79     38.93 o
   0 -10   5     2813.66     2501.60     80.64 o
   1 -10   5     3551.89     3094.69     76.00 o
   2 -10   5        3.32      -13.76     31.29 o
   3 -10   5       16.74       -2.35     32.41 o
   4 -10   5    10456.52    10179.41    210.97 o
   5 -10   5      806.39      785.38     46.27 o
   6 -10   5      144.64      151.04     52.58 o
   7 -10   5      805.23      828.60     74.56 o
   8 -10   5       45.29       46.88     57.93 o
   9 -10   5     1489.12     1651.81     89.65 o
  10 -10   5     1148.43      895.70     94.57 o
  11 -10   5       84.05       67.06    117.93 o
  -9  -9   5      816.08      934.02    170.10 o
  -8  -9   5      252.18      299.35    146.74 o
  -7  -9   5     1256.23     1186.00     99.97 o
  -6  -9   5      530.91      557.91     83.34 o
  -5  -9   5      141.40       75.67     81.11 o
  -4  -9   5      985.94      935.35     72.07 o
  -3  -9   5      413.30      424.06     65.39 o
  -2  -9   5       10.88       32.23     25.41 o
  -1  -9   5      118.86      146.46     24.77 o
   0  -9   5     6125.32     5747.55    137.97 o
   1  -9   5     4095.56     4166.94    118.13 o
   2  -9   5      451.91      414.48     26.98 o
   3  -9   5       24.01       43.05     28.70 o
   4  -9   5    14271.49    12526.89    251.65 o
   5  -9   5       69.15       95.49     36.44 o
   6  -9   5     1434.63     1388.79     60.37 o
   7  -9   5     8606.71     8758.28    226.41 o
   8  -9   5        3.01      -27.76     56.34 o
   9  -9   5      288.17      243.96     69.21 o
  10  -9   5     5005.75     5000.55    212.18 o
  11  -9   5        0.23       30.26    110.35 o
  12  -9   5       25.34      101.87    144.98 o
 -10  -8   5     1107.28     1156.85    174.42 o
  -9  -8   5     1262.88     1253.51    204.62 o
  -8  -8   5     1189.88     1209.29    102.26 o
  -7  -8   5        2.31       20.80     71.19 o
  -6  -8   5    10708.03    10794.11    298.88 o
  -5  -8   5     7163.60     7046.66    169.50 o
  -4  -8   5      791.01      814.56     69.06 o
  -3  -8   5     1062.44      962.19     67.21 o
  -2  -8   5     3121.56     2813.69     96.86 o
  -1  -8   5     2524.31     2263.66     57.41 o
   0  -8   5      711.35      717.56     32.82 o
   1  -8   5      215.46      303.06     34.14 o
   2  -8   5     3742.63     3663.41     93.67 o
   3  -8   5        2.74       38.71     25.26 o
   4  -8   5    49139.95    43994.22   2898.84 o
   5  -8   5        0.02      175.77     43.53 o
   6  -8   5     2081.87     2100.88     69.08 o
   7  -8   5     4275.17     4215.54    175.21 o
   8  -8   5       37.45       19.83     77.03 o
   9  -8   5      434.54      380.96     73.72 o
  10  -8   5     1186.95     1295.37     92.11 o
  11  -8   5       79.93      134.54    107.12 o
  12  -8   5       97.04      305.92    139.57 o
 -10  -7   5        1.44     -250.03    166.68 o
  -9  -7   5      949.82     1309.77    149.25 o
  -8  -7   5      386.43      413.13    116.79 o
  -7  -7   5     2721.17     2566.49    111.14 o
  -6  -7   5       31.68       40.77     49.27 o
  -5  -7   5     4584.60     4416.37    140.38 o
  -4  -7   5     2029.32     2007.90     69.84 o
  -3  -7   5      189.34      162.86     35.39 o
  -2  -7   5     7185.37     6788.53    144.20 o
  -1  -7   5     4467.64     4331.34    127.42 o
   0  -7   5      117.25       80.56     27.64 o
   1  -7   5        8.89       -6.39     20.56 o
   2  -7   5     1641.25     1653.40     81.09 o
   3  -7   5       64.98       -8.61     22.94 o
   4  -7   5    22168.23    21093.99    478.24 o
   5  -7   5     1002.38      901.80     44.03 o
   6  -7   5     1665.42     1573.63     59.72 o
   7  -7   5      645.99      665.19     51.73 o
   8  -7   5      166.81      103.87     80.38 o
   9  -7   5      106.82       55.21     60.11 o
  10  -7   5     1250.53     1281.98    103.59 o
  11  -7   5       43.74      211.75    126.18 o
  12  -7   5      482.25      701.99    148.43 o
 -11  -6   5       13.37      -86.13    167.19 o
 -10  -6   5      368.53      406.69    143.74 o
  -9  -6   5       63.74      162.25    116.33 o
  -8  -6   5       17.30      -24.36     68.07 o
  -7  -6   5       46.70       26.15     50.14 o
  -6  -6   5     1165.95     1179.29     60.61 o
  -5  -6   5      357.58      385.09     41.31 o
  -4  -6   5      486.04      495.41     38.22 o
  -3  -6   5       43.95      -13.53     27.51 o
  -2  -6   5    16073.55    15126.44    402.31 o
  -1  -6   5     3647.11     3687.89     79.68 o
   0  -6   5     3016.36     2587.36     57.98 o
   1  -6   5     5630.12     4279.52     83.53 o
   2  -6   5      220.00      199.33     19.14 o
   3  -6   5        0.05       -8.03     22.57 o
   4  -6   5    14756.91    13985.36    347.30 o
   5  -6   5      276.54      334.92     39.14 o
   6  -6   5     1885.63     1928.36     66.25 o
   7  -6   5    10828.89    10970.48    436.43 o
   8  -6   5      492.09      602.36     54.21 o
   9  -6   5     1402.70     1496.17     79.30 o
  10  -6   5      169.29       75.73     84.00 o
  11  -6   5      318.59      441.68    112.06 o
  12  -6   5       36.33       37.15    189.18 o
 -11  -5   5      122.65      187.03    120.73 o
 -10  -5   5      170.68      150.75    113.93 o
  -9  -5   5     1379.24     1316.83     86.40 o
  -8  -5   5      158.43      164.86     54.44 o
  -7  -5   5      229.86      304.01     45.67 o
  -6  -5   5       24.03      -14.24     38.99 o
  -5  -5   5    35615.66    36229.89    894.88 o
  -4  -5   5      355.95      281.28     38.17 o
  -3  -5   5      126.59      185.09     22.98 o
  -2  -5   5    33626.77    34334.83   1242.13 o
  -1  -5   5     4835.87     4567.85     84.79 o
   0  -5   5     4836.15     4329.13     86.44 o
   2  -5   5      246.00      164.19     16.20 o
   3  -5   5     1424.42     1147.42     44.90 o
   4  -5   5    23243.52    21600.07    747.06 o
   5  -5   5     1036.36     1025.27     45.83 o
   6  -5   5        3.10       56.81     39.48 o
   7  -5   5     1802.99     1770.47     68.41 o
   8  -5   5     5074.39     4966.78    177.39 o
   9  -5   5       71.68      103.15     57.05 o
  10  -5   5     8600.06     8882.53    269.65 o
  11  -5   5      140.49      148.86    101.34 o
  12  -5   5        7.08       88.53    119.95 o
 -11  -4   5     1374.06     1191.60    137.48 o
 -10  -4   5     1471.10     1545.94    118.35 o
  -9  -4   5      288.01      237.03     70.52 o
  -8  -4   5     1008.66     1036.94     74.26 o
  -7  -4   5     1558.46     1730.21     71.72 o
  -6  -4   5     3979.38     3802.67    104.19 o
  -4  -4   5      322.15      323.67     32.03 o
  -3  -4   5       43.68       34.64     20.73 o
  -2  -4   5    34030.14    35019.45   1161.90 o
  -1  -4   5     4809.49     4573.41    105.42 o
   0  -4   5       11.49       -2.89     14.42 o
   1  -4   5      727.22      709.89     21.82 o
   2  -4   5      637.81      725.36     28.73 o
   3  -4   5       81.70       42.28     33.29 o
   4  -4   5    41144.00    37709.57   1902.82 o
   5  -4   5      177.06      103.08     28.21 o
   6  -4   5     1364.48     1363.07     62.75 o
   7  -4   5     4562.30     4626.11    139.56 o
   8  -4   5      402.33      471.54     66.51 o
   9  -4   5     1355.10     1494.45     78.80 o
  10  -4   5     3629.57     3639.44    158.15 o
  11  -4   5      322.90      386.03    105.27 o
  12  -4   5       29.11      140.69    115.27 o
 -11  -3   5     2838.05     2924.06    175.12 o
 -10  -3   5     1244.32     1211.81    116.53 o
  -9  -3   5      103.77      129.34     69.21 o
  -8  -3   5      236.32      355.62     63.06 o
  -7  -3   5     2053.95     2242.28     84.32 o
  -6  -3   5     5083.83     5162.55    138.33 o
  -5  -3   5     4902.30     4555.42    171.99 o
  -4  -3   5      822.08      924.81     38.21 o
  -3  -3   5      137.87      145.87     21.24 o
  -2  -3   5    24749.57    24006.89   3700.63 o
  -1  -3   5      592.94      506.34     19.62 o
   0  -3   5     1739.51     1616.46     36.11 o
   1  -3   5    13732.58    13200.35    431.34 o
   2  -3   5       39.54       25.11     12.02 o
   3  -3   5        9.67       -3.18     21.00 o
   4  -3   5      685.58      574.04     26.95 o
   5  -3   5      200.55       85.54     42.91 o
   6  -3   5      204.85      143.76     32.90 o
   7  -3   5       58.67       67.31     74.31 o
   8  -3   5      220.46      268.21     90.07 o
   9  -3   5       38.14      149.26     69.41 o
  10  -3   5     2522.04     2424.85    119.91 o
  11  -3   5      487.34      451.57    107.87 o
  12  -3   5        2.34      -41.82    116.04 o
 -12  -2   5       11.07      -24.60    151.95 o
 -11  -2   5     3354.33     3452.40    165.97 o
 -10  -2   5     1236.15     1256.98     99.39 o
  -9  -2   5      727.33      774.48     80.70 o
  -8  -2   5       70.94      133.46     74.36 o
  -7  -2   5      917.55     1076.86     72.76 o
  -6  -2   5       91.47      -65.57     77.37 o
  -5  -2   5     8415.93     9368.68    231.64 o
  -4  -2   5      143.72      222.97     31.44 o
  -3  -2   5        2.20      -31.47     20.98 o
  -2  -2   5     2000.73     2703.87     61.09 o
  -1  -2   5      895.70      948.94     21.50 o
   0  -2   5      850.97      850.08     18.76 o
   1  -2   5    10547.54    10892.52    430.64 o
   2  -2   5      532.68      602.53     17.59 o
   3  -2   5       14.66       43.42     17.80 o
   4  -2   5     1919.05     1788.26     49.79 o
   5  -2   5      309.71      331.04     27.92 o
   6  -2   5       25.55      -35.51     30.67 o
   7  -2   5     2717.22     2799.75    129.74 o
   8  -2   5       84.10      122.72     67.37 o
   9  -2   5      229.54      353.22     98.48 o
  10  -2   5     3260.52     3278.34    134.79 o
  11  -2   5        0.27      -23.51    101.69 o
  12  -2   5      422.56      360.19    124.01 o
 -12  -1   5      586.99      635.30    176.29 o
 -11  -1   5      903.02      720.82    126.09 o
 -10  -1   5      911.39      866.13    106.86 o
  -9  -1   5      392.45      434.18     89.02 o
  -8  -1   5     1069.31     1034.83     85.20 o
  -7  -1   5      934.42      888.53     65.28 o
  -6  -1   5      354.99      421.17     46.92 o
  -4  -1   5       40.54       15.55     28.45 o
  -3  -1   5      162.00      194.70     25.40 o
  -2  -1   5    15419.60    19562.89    496.68 o
  -1  -1   5       14.22       31.55      9.75 o
   0  -1   5     1272.61     1567.39     30.44 o
   2  -1   5      345.69      337.15     12.50 o
   3  -1   5      639.76      521.95     24.88 o
   5  -1   5       51.39      -15.14     40.41 o
   6  -1   5     1012.77      988.41     52.38 o
   7  -1   5      603.46      653.69     58.81 o
   8  -1   5     1380.91     1582.42     94.21 o
   9  -1   5       16.90       65.19     65.67 o
  10  -1   5     4962.75     4993.60    167.77 o
  11  -1   5       43.33      -16.24    121.98 o
  12  -1   5      448.34      328.24    123.35 o
 -12   0   5      133.59       97.68    128.58 o
 -11   0   5      313.43      185.05    115.76 o
 -10   0   5      310.53      497.69    114.27 o
  -9   0   5      626.97      552.76     77.96 o
  -8   0   5      431.25      365.43     63.14 o
  -7   0   5      267.76      208.37     54.62 o
  -6   0   5      316.23      278.13     42.63 o
  -5   0   5    62818.91    64192.67   3099.43 o
  -4   0   5      355.03      171.25     63.58 o
  -3   0   5     1404.59     1534.60     45.41 o
  -2   0   5       35.99       79.16     14.69 o
  -1   0   5      434.75      508.13     13.57 o
   0   0   5      407.99      595.54     13.26 o
   1   0   5    11668.50    13296.05    440.27 o
   2   0   5     2206.30     2326.53     52.74 o
   3   0   5       11.63      -20.63     13.75 o
   4   0   5    45771.60    44702.62   2202.33 o
   5   0   5       16.20      -38.72     25.81 o
   6   0   5      811.37      703.87     47.92 o
   7   0   5     4864.52     5084.30    166.24 o
   8   0   5       22.55       91.66     62.72 o
   9   0   5      130.61      115.83     70.72 o
  10   0   5     5005.04     4755.20    185.71 o
  11   0   5       81.51      204.56    106.27 o
  12   0   5       74.43      -63.30    124.03 o
 -12   1   5       41.89      -36.06    114.42 o
 -11   1   5    11871.04    12651.17    396.22 o
 -10   1   5     1577.30     1498.79    104.21 o
  -9   1   5      206.61      257.59     70.79 o
  -8   1   5        7.48      -14.03     74.31 o
  -7   1   5       14.97      -31.68     48.02 o
  -6   1   5      103.87       68.93     51.71 o
  -5   1   5    13508.11    14741.32    463.36 o
  -4   1   5      130.88      122.22     38.22 o
  -3   1   5     1554.86     1606.53     49.97 o
  -1   1   5       42.86       33.84      7.83 o
   0   1   5     1457.10     1642.02     35.01 o
   1   1   5     1447.35     1560.14     32.02 o
   2   1   5     1161.49     1196.31     38.20 o
   3   1   5     1892.21     1692.99     79.45 o
   4   1   5    13418.38    12399.28    561.08 o
   5   1   5        2.86       -6.41     24.32 o
   6   1   5     1119.80      886.75     66.00 o
   7   1   5     3380.76     3068.65    207.96 o
   8   1   5      476.04      325.95    126.08 o
   9   1   5      640.99      759.29     73.45 o
  10   1   5     1340.33     1336.33     98.73 o
  11   1   5      242.02      430.24    129.39 o
  12   1   5       74.15       87.08    155.67 o
 -12   2   5      762.97      709.99    148.28 o
 -11   2   5     3679.15     3534.63    163.43 o
 -10   2   5      210.01      272.26     83.81 o
  -9   2   5       73.25       52.76    101.07 o
  -8   2   5     4349.98     4438.00    150.43 o
  -7   2   5      265.34      279.84     56.59 o
  -6   2   5     1358.86     1194.23     71.50 o
  -5   2   5     3609.08     5072.43    175.30 o
  -4   2   5      750.98      806.20     53.90 o
  -3   2   5     1183.77     1304.94     45.15 o
  -2   2   5    16718.08    17366.09    500.91 o
  -1   2   5     2748.16     2708.43     67.59 o
   0   2   5     1572.66     1305.11     26.79 o
   2   2   5      141.91      136.28     12.06 o
   3   2   5      638.71      544.75     24.64 o
   4   2   5     6274.22     6668.93    194.01 o
   5   2   5       71.42       23.34     20.86 o
   6   2   5      377.39      318.45     58.23 o
   7   2   5     2881.23     2733.72    123.92 o
   8   2   5      364.56      262.07     79.08 o
   9   2   5      878.37      925.93    170.83 o
  10   2   5      474.93      429.67    105.65 o
  11   2   5      344.80      270.85    130.15 o
  12   2   5      309.95      395.35    237.41 o
 -12   3   5      368.43      423.28    119.22 o
 -11   3   5      309.61      324.50    100.21 o
 -10   3   5      116.29      242.44     89.98 o
  -9   3   5       85.62      -34.82     66.85 o
  -8   3   5     3942.15     3897.90    162.61 o
  -7   3   5       53.99       55.21     51.52 o
  -6   3   5     3770.50     3710.12    119.46 o
  -5   3   5     7860.34     8145.56    215.16 o
  -4   3   5     1354.73     1464.94     71.55 o
  -3   3   5      100.96      124.16     23.19 o
  -2   3   5     8507.54    10076.27    261.58 o
  -1   3   5     2414.33     2284.82     51.72 o
   0   3   5      615.79      466.86     14.49 o
   1   3   5       90.36       94.28      9.52 o
   2   3   5      312.96      240.80     17.95 o
   3   3   5      104.79      111.85     17.13 o
   4   3   5     3469.98     3400.67    108.29 o
   5   3   5       26.09       -2.60     29.00 o
   6   3   5      324.04      304.29     56.91 o
   7   3   5       63.98      -51.98     78.06 o
   8   3   5     4425.26     4865.94    211.59 o
   9   3   5       26.48      -99.53     91.10 o
  10   3   5     7225.00     7860.93    394.90 o
  11   3   5        6.96      -11.78    163.98 o
 -12   4   5       32.72       -3.93    123.70 o
 -11   4   5      306.46      324.47    102.03 o
 -10   4   5      334.69      186.67     86.89 o
  -9   4   5       46.85       29.19     67.89 o
  -8   4   5     1092.43     1274.07     85.44 o
  -7   4   5      243.36      195.54     52.47 o
  -6   4   5      943.23      970.11     47.55 o
  -4   4   5     1086.57     1052.34     50.15 o
  -3   4   5     2128.71     2087.58     55.52 o
  -2   4   5     1882.58     1835.09     48.54 o
  -1   4   5      166.12      138.14     12.01 o
   0   4   5      878.77      645.55     21.45 o
   1   4   5    19630.79    17593.91    946.23 o
   2   4   5     1017.99      813.30     30.55 o
   3   4   5     2306.14     1899.28     56.60 o
   4   4   5    16769.69    16415.53    483.06 o
   5   4   5     2970.79     3015.11    100.69 o
   6   4   5       34.84      -22.53     32.90 o
   7   4   5     2456.70     2527.51    122.93 o
   8   4   5      423.51      545.88    129.07 o
   9   4   5       56.04       58.51     94.00 o
  10   4   5     8697.28     8778.58    324.50 o
  11   4   5      103.42      108.84    148.51 o
 -12   5   5        0.58      -85.06    126.14 o
 -11   5   5     2661.21     2704.59    132.88 o
 -10   5   5      295.38      207.69     88.55 o
  -9   5   5      508.22      551.77     88.13 o
  -8   5   5     7975.67     9114.15    247.10 o
  -7   5   5      372.31      414.95     49.37 o
  -6   5   5      229.32      161.80     42.35 o
  -5   5   5    14838.39    15235.85    365.13 o
  -4   5   5        2.29      436.59     47.98 o
  -3   5   5      101.40       82.19     26.32 o
  -2   5   5     2649.06     3362.04     82.01 o
  -1   5   5      121.89      173.00     15.73 o
   0   5   5     3147.88     2590.53     60.75 o
   1   5   5     6153.41     5699.04    114.07 o
   2   5   5      621.37      570.32     35.79 o
   3   5   5      379.58      284.48     19.43 o
   4   5   5     3198.36     2455.81    113.64 o
   5   5   5     2654.01     2601.75     88.96 o
   6   5   5      366.45      342.40     40.99 o
   7   5   5     1405.37     1567.55     97.43 o
   8   5   5      368.37      286.28    108.17 o
   9   5   5      595.05      668.15    161.66 o
  10   5   5     2588.29     2841.82    222.87 o
  11   5   5      113.33      251.36    134.10 o
 -12   6   5       77.91      219.10    118.81 o
 -11   6   5     1001.82     1172.33    122.40 o
 -10   6   5        2.94     -117.34     83.45 o
  -9   6   5     1548.43     1563.27     98.14 o
  -8   6   5      234.42      198.12     51.82 o
  -7   6   5      148.63      225.88     47.34 o
  -6   6   5     1289.58     1334.36     84.09 o
  -5   6   5      103.27       92.54     33.67 o
  -4   6   5        3.94       14.60     25.82 o
  -3   6   5     2234.06     2232.44     64.05 o
  -2   6   5    30994.97    26689.43    876.62 o
  -1   6   5      419.09      368.37     21.94 o
   0   6   5     1250.03      961.90     31.52 o
   1   6   5     5409.97     4485.25    112.13 o
   2   6   5     5841.03     5715.44    145.32 o
   3   6   5     1334.81     1257.05     46.02 o
   4   6   5     4106.29     3822.89    133.99 o
   5   6   5     2158.18     2224.50     84.00 o
   6   6   5      161.87      198.47     68.38 o
   7   6   5      396.34      476.06     85.17 o
   8   6   5     2609.58     2732.44    152.07 o
   9   6   5     2502.13     2789.65    163.50 o
  10   6   5      338.52      568.60    151.55 o
 -12   7   5       96.01       -5.28    126.62 o
 -11   7   5       63.29     -111.46    109.78 o
 -10   7   5      179.46      129.01     87.22 o
  -9   7   5      180.90      217.52     67.51 o
  -8   7   5      457.93      474.89     57.70 o
  -7   7   5     2414.54     2460.52     79.01 o
  -6   7   5      113.97      100.39     41.46 o
  -5   7   5     5377.14     5354.90    136.81 o
  -4   7   5        0.58       -4.48     27.10 o
  -3   7   5      243.77      243.11     25.82 o
  -2   7   5       57.52       89.95     22.81 o
  -1   7   5      143.38      108.46     32.16 o
   0   7   5     1077.44      959.69     34.41 o
   1   7   5    25656.20    25634.65    705.17 o
   2   7   5     1457.94     1266.98     44.30 o
   3   7   5     1589.00     1322.82     49.03 o
   4   7   5       35.25       27.58     36.51 o
   5   7   5      519.78      544.90     72.71 o
   6   7   5       22.45      -63.45     69.80 o
   7   7   5      435.66      487.39     92.58 o
   8   7   5     1231.91     1390.48    136.10 o
   9   7   5      602.45      993.44    144.59 o
  10   7   5     1109.90     1137.12    167.64 o
 -12   8   5      156.64      127.22    128.06 o
 -11   8   5     1887.65     1859.93    219.72 o
 -10   8   5      177.36      185.93     81.32 o
  -9   8   5        6.24       40.22     60.35 o
  -8   8   5      537.90      568.24     59.28 o
  -7   8   5      156.16       96.73     54.42 o
  -6   8   5      622.76      716.30     46.83 o
  -5   8   5     4072.62     4077.03    103.09 o
  -4   8   5      240.58      326.31     40.73 o
  -3   8   5      104.71      117.73     27.62 o
  -2   8   5    15856.05    14764.69    330.02 o
  -1   8   5        4.93       25.44     27.85 o
   0   8   5      709.93      595.69     33.04 o
   1   8   5     9076.11     8333.30    203.45 o
   2   8   5      361.50      334.72     41.04 o
   3   8   5     1848.32     1859.02     59.86 o
   4   8   5     2996.12     3055.64     96.88 o
   5   8   5     3373.33     3360.22    115.58 o
   6   8   5        9.72      -15.46     89.35 o
   7   8   5     2000.58     2106.97    125.74 o
   8   8   5       25.31      -43.20    111.52 o
   9   8   5       45.73      147.97    136.28 o
  10   8   5      188.68      198.83    172.11 o
 -12   9   5       58.89      144.63    138.94 o
 -11   9   5     2641.39     2614.02    136.61 o
 -10   9   5        6.06       32.86     85.85 o
  -9   9   5      903.67      845.40     83.69 o
  -8   9   5     2266.91     2322.00     94.72 o
  -7   9   5      255.73      257.19     50.09 o
  -6   9   5       65.07       56.15     56.66 o
  -5   9   5    13182.11    13672.58    327.79 o
  -4   9   5     1223.33     1190.49     50.55 o
  -3   9   5      218.05      207.06     39.70 o
  -2   9   5        1.91      133.56     31.46 o
  -1   9   5     6776.94     6433.10    136.66 o
   0   9   5     3355.20     3109.03    113.14 o
   1   9   5    14358.65    14668.44    345.96 o
   2   9   5        0.14        7.90     48.32 o
   3   9   5      231.86      285.81     55.63 o
   4   9   5     6169.82     6291.06    146.65 o
   5   9   5     6225.39     6573.70    190.96 o
   6   9   5       16.05       52.08     84.21 o
   7   9   5      587.15      663.33    167.55 o
   8   9   5      469.35      562.00    136.04 o
   9   9   5       42.42     -204.86    145.32 o
 -11  10   5     3662.47     3874.52    169.21 o
 -10  10   5      191.76      305.76     89.06 o
  -9  10   5     2497.42     2558.24    109.26 o
  -8  10   5     7880.14     8549.97    219.85 o
  -7  10   5       12.66       42.77     54.07 o
  -6  10   5     1527.60     1593.48     89.86 o
  -5  10   5      350.17      444.99     43.93 o
  -4  10   5     1301.90     1230.44     54.76 o
  -3  10   5       86.98       29.59     33.68 o
  -2  10   5     6805.95     6480.48    147.06 o
  -1  10   5    11640.65    11341.53    250.44 o
   0  10   5     6443.75     5781.89    159.48 o
   1  10   5     4126.74     3861.04    127.03 o
   2  10   5       33.77        0.48     45.09 o
   3  10   5       57.42       -4.83     44.04 o
   4  10   5      436.25      289.51     59.12 o
   5  10   5      413.11      537.23     90.12 o
   6  10   5      192.78      338.93    110.25 o
   7  10   5     1536.49     1523.45    146.30 o
   8  10   5      190.01      419.87    149.37 o
   9  10   5      378.43      182.78    272.58 o
 -11  11   5      376.32      311.44    128.73 o
 -10  11   5      117.01     -124.36     98.37 o
  -9  11   5      892.18      740.25     92.81 o
  -8  11   5      252.11      251.96     90.85 o
  -7  11   5     3400.76     3716.86    119.57 o
  -6  11   5     2692.90     2508.19     86.44 o
  -5  11   5      359.79      261.54     48.28 o
  -4  11   5     1825.55     1933.46    127.30 o
  -3  11   5      616.05      681.63     45.67 o
  -2  11   5     5373.78     5265.86    127.42 o
  -1  11   5     1219.77     1223.79     64.96 o
   0  11   5     3115.42     2755.79     82.17 o
   1  11   5     4852.08     4816.22    144.62 o
   2  11   5      571.29      520.77     63.34 o
   3  11   5     1709.86     1681.97     84.07 o
   4  11   5     3198.62     3154.93    131.40 o
   5  11   5      858.76      666.66     97.68 o
   6  11   5        0.77      -52.44    106.45 o
   7  11   5       45.55       40.15    123.90 o
   8  11   5      949.43      799.19    171.08 o
 -11  12   5        3.77       97.71    131.55 o
 -10  12   5      576.81      391.32    121.59 o
  -9  12   5      222.31      169.15    100.64 o
  -8  12   5      579.83      719.70     94.16 o
  -7  12   5       96.99      214.40     82.79 o
  -6  12   5      381.47      348.45     58.81 o
  -5  12   5    10358.25    10521.36    241.02 o
  -4  12   5      546.46      484.72     50.87 o
  -3  12   5       97.79       74.11     65.19 o
  -2  12   5     5342.51     5336.90    130.92 o
  -1  12   5      813.31      748.04     52.28 o
   0  12   5      400.63      400.65     49.71 o
   1  12   5     1388.34     1663.61     86.26 o
   2  12   5      453.80      343.89     73.35 o
   3  12   5     2151.99     2196.37     92.90 o
   4  12   5      227.29      213.52    125.75 o
   5  12   5     4986.70     5286.88    253.73 o
   6  12   5       72.44       25.39    166.03 o
   7  12   5        6.66      218.69    354.30 o
 -10  13   5       26.85     -149.19    128.13 o
  -9  13   5      762.14      706.86    119.83 o
  -8  13   5     1209.77     1216.00    105.80 o
  -7  13   5      133.60       43.45     85.26 o
  -6  13   5      295.45      311.54     79.02 o
  -5  13   5     2109.04     2270.98    106.54 o
  -4  13   5       83.59       96.68     62.29 o
  -3  13   5       41.97      -89.37     62.75 o
  -2  13   5     2047.04     2145.73    100.04 o
  -1  13   5        4.56      145.33     62.23 o
   0  13   5      232.35      244.12     67.42 o
   1  13   5      446.53      386.59     68.22 o
   2  13   5     1333.62     1320.75     90.45 o
   3  13   5       87.75      138.41     74.74 o
   4  13   5      501.76      500.24    140.80 o
   5  13   5     4778.35     5368.73    331.09 o
   6  13   5       55.44      -69.23    162.27 o
  -9  14   5     2044.76     2305.80    209.01 o
  -8  14   5      301.04       77.75    100.81 o
  -7  14   5        1.00       17.88     95.62 o
  -6  14   5      276.82      236.96     85.08 o
  -5  14   5      352.69      139.06     78.35 o
  -4  14   5     1147.49     1062.01     85.33 o
  -3  14   5        8.96      -64.89     68.37 o
  -2  14   5      104.55      245.19     66.96 o
  -1  14   5     1628.61     1840.53    100.73 o
   0  14   5      640.33      823.90    146.08 o
   1  14   5       76.63       44.20     72.94 o
   2  14   5       12.80      -56.40     92.66 o
   3  14   5       52.78      -99.06    223.42 o
   4  14   5        0.85       56.56    163.01 o
   5  14   5      322.98      408.46    181.70 o
   6  14   5      139.84       89.68    196.82 o
  -9  15   5      388.15      419.98    151.13 o
  -8  15   5     1374.08     1149.84    176.34 o
  -7  15   5      578.34      430.82    112.29 o
  -6  15   5      439.51      542.96    116.81 o
  -5  15   5        4.14       93.15     93.17 o
  -4  15   5     2361.70     2622.49    126.93 o
  -3  15   5      154.16      174.70     73.68 o
  -2  15   5      914.78      963.32     92.72 o
  -1  15   5     2932.01     2722.56    133.12 o
   0  15   5     1712.96     1770.35    140.95 o
   1  15   5      661.28      920.41    141.77 o
   2  15   5       65.29      -77.35    106.83 o
   3  15   5      238.84     -207.18    176.26 o
   4  15   5        5.58        7.12    175.88 o
   5  15   5       19.61       85.86    245.13 o
  -8  16   5       12.09     -132.12    170.10 o
  -7  16   5      490.78      505.11    130.73 o
  -6  16   5      315.55      259.07    112.89 o
  -5  16   5      682.71      859.26    109.74 o
  -4  16   5     2115.77     2260.68    141.86 o
  -3  16   5      312.83      238.63     98.83 o
  -2  16   5       74.65       52.87    101.47 o
  -1  16   5      212.56       72.89    224.87 o
   0  16   5      464.13      480.30    112.69 o
   1  16   5     1144.21      950.95    168.41 o
   2  16   5      296.84      181.13    110.88 o
   3  16   5      239.19     -142.01    301.96 o
  -6  17   5       85.52      -95.89    139.50 o
  -5  17   5       16.33     -135.09    178.80 o
  -4  17   5      331.92      423.15    123.73 o
  -3  17   5        9.39      170.02    127.88 o
  -2  17   5      287.90      265.10    224.02 o
  -1  17   5        1.87     -157.74    124.56 o
   0  17   5      158.92      -42.48    140.81 o
   1  17   5        1.34      -16.74    130.94 o
   2  17   5      681.41      630.26    203.58 o
  -4  18   5     1768.64     1725.98    213.28 o
  -3  18   5      174.76      114.01    138.31 o
  -2  18   5       34.06     -216.60    144.40 o
  -1  18   5     1917.84     2372.34    329.50 o
   0 -18   6     1135.48     1170.72    133.90 o
   1 -18   6      506.96      437.52    131.79 o
   2 -18   6        2.59       43.33    105.74 o
   3 -18   6       40.51      -72.95    114.52 o
   4 -18   6       72.14      -36.29    195.04 o
   5 -18   6      420.15      557.79    170.18 o
  -2 -17   6       93.42      -16.28    112.37 o
  -1 -17   6      307.12      546.69    114.00 o
   0 -17   6      461.71      430.18    112.48 o
   1 -17   6      156.13      197.29     95.69 o
   2 -17   6     1617.09     1649.23    122.66 o
   3 -17   6      684.27      780.97    129.39 o
   4 -17   6       38.64       77.26    101.20 o
   5 -17   6      482.86      509.28    122.43 o
   6 -17   6      364.38      308.15    126.11 o
   7 -17   6      742.43      657.21    134.27 o
  -4 -16   6      497.58      283.88    133.88 o
  -3 -16   6       61.76      148.40    129.40 o
  -2 -16   6       99.12      280.48    119.08 o
  -1 -16   6     1512.27     1696.72    123.67 o
   0 -16   6      663.89      903.99    101.95 o
   1 -16   6      228.17      179.94     94.65 o
   2 -16   6     3263.69     4043.35    207.38 o
   3 -16   6       27.72       98.02     90.19 o
   4 -16   6       75.14     -103.70     87.61 o
   5 -16   6      555.54      673.90     94.90 o
   6 -16   6     1062.35     1001.24    136.01 o
   7 -16   6      543.44      506.01    118.55 o
   8 -16   6       26.07      161.67    125.01 o
  -5 -15   6      209.49      383.10    145.75 o
  -4 -15   6     2486.11     2632.62    178.50 o
  -3 -15   6     1258.09     1633.28    138.12 o
  -2 -15   6       13.01     -151.58    101.05 o
  -1 -15   6        1.14       -5.89    127.59 o
   0 -15   6       13.53       36.37     81.52 o
   1 -15   6      216.12      257.09     80.06 o
   2 -15   6      283.32      244.45     80.60 o
   3 -15   6     4568.53     4877.58    199.90 o
   4 -15   6      552.32      605.09     95.98 o
   5 -15   6      290.32      226.95     78.85 o
   6 -15   6     3090.96     3149.84    141.78 o
   7 -15   6       45.46        1.57    102.43 o
   8 -15   6     1427.18     1522.57    148.06 o
   9 -15   6      649.22      721.96    127.10 o
  -6 -14   6       10.50       77.72    194.52 o
  -5 -14   6       63.29       93.45    120.53 o
  -4 -14   6      550.98      463.22    115.25 o
  -3 -14   6      368.55      323.99    131.76 o
  -2 -14   6      722.98      805.69    100.62 o
  -1 -14   6        3.06      -35.83     84.96 o
   0 -14   6     8704.51     9161.97    284.78 o
   1 -14   6        6.29      -74.82     67.55 o
   2 -14   6      500.43      629.45     73.13 o
   3 -14   6      596.63      703.42     90.85 o
   4 -14   6      121.00       36.00     68.14 o
   5 -14   6     1131.34     1187.30     87.85 o
   6 -14   6      339.76      354.26     83.44 o
   7 -14   6      942.47      885.88     99.23 o
   8 -14   6      157.05       93.54     94.65 o
   9 -14   6      576.63      454.94    108.60 o
  10 -14   6        0.95       -9.04    111.67 o
  -7 -13   6      766.66      465.73    206.09 o
  -6 -13   6     2386.83     2672.85    244.02 o
  -5 -13   6      234.47      315.49    110.22 o
  -4 -13   6      118.76       71.19     93.40 o
  -3 -13   6       52.57      160.66    105.51 o
  -2 -13   6      535.00      641.64     90.05 o
  -1 -13   6      645.91      639.12    102.39 o
   0 -13   6     1864.39     1979.25    114.67 o
   1 -13   6      567.18      701.99     66.80 o
   2 -13   6     4078.75     4133.85    135.72 o
   3 -13   6     2177.91     2299.01     92.63 o
   4 -13   6     1262.64     1126.71     75.24 o
   5 -13   6       12.45       -8.09     74.25 o
   6 -13   6      560.92      513.72     91.11 o
   7 -13   6      269.48      288.06     69.67 o
   8 -13   6      375.08      371.87     76.84 o
   9 -13   6     2304.36     2661.25    144.56 o
  10 -13   6       29.53       84.58    110.32 o
  -7 -12   6     1807.43     1847.34    336.58 o
  -6 -12   6     1351.00     1328.08    124.01 o
  -5 -12   6      268.20      383.57     91.98 o
  -4 -12   6      461.47      629.66    113.19 o
  -3 -12   6       15.55       49.62     79.01 o
  -2 -12   6      682.51      706.42     82.91 o
  -1 -12   6     1018.41      988.04     82.43 o
   0 -12   6      152.78      327.00     68.98 o
   1 -12   6      126.45       56.10     76.65 o
   2 -12   6     3001.96     3148.64    118.95 o
   3 -12   6      377.46      248.54     61.42 o
   4 -12   6      297.73      222.89     47.65 o
   5 -12   6      794.54      935.84     77.46 o
   6 -12   6      256.44      203.52     57.70 o
   7 -12   6      111.42       97.18     58.98 o
   8 -12   6      160.61      156.03     75.08 o
   9 -12   6     5056.52     5529.11    192.38 o
  10 -12   6      176.95      250.58    109.42 o
  11 -12   6      290.73      273.69    125.04 o
  -8 -11   6      415.24      424.26    418.63 o
  -7 -11   6       72.10      -31.65    106.91 o
  -6 -11   6     2244.15     2262.64    137.02 o
  -5 -11   6      532.27      432.71     88.28 o
  -4 -11   6     1072.63     1206.11    125.10 o
  -3 -11   6     2077.26     2130.50    101.61 o
  -2 -11   6       15.45      -73.84     60.88 o
  -1 -11   6     2120.51     2113.01    110.41 o
   0 -11   6       12.91       49.50     56.07 o
   1 -11   6      238.78      252.27     39.70 o
   2 -11   6     1515.68     1513.76     58.71 o
   3 -11   6     1261.32     1297.36     57.07 o
   4 -11   6     1566.35     1582.99     56.34 o
   5 -11   6      827.29      714.22     66.66 o
   6 -11   6     7051.81     6447.25    152.33 o
   7 -11   6      137.30        3.20     57.23 o
   8 -11   6      171.45      192.05     73.77 o
   9 -11   6     2292.23     2201.22    102.07 o
  10 -11   6      433.77      472.24    112.89 o
  11 -11   6        1.64       32.30    138.21 o
  -9 -10   6     2958.45     2935.44    211.08 o
  -8 -10   6       84.08      207.23    152.76 o
  -7 -10   6       22.60     -128.42     85.61 o
  -6 -10   6       85.15      200.83    138.76 o
  -5 -10   6       11.18        3.05    127.51 o
  -4 -10   6     8475.04     8122.22    259.90 o
  -3 -10   6       14.15      -19.15     49.18 o
  -2 -10   6     2389.99     2360.23     98.68 o
  -1 -10   6      354.85      356.57     37.58 o
   0 -10   6     7342.95     7078.17    175.18 o
   1 -10   6     1347.40     1333.85     49.95 o
   2 -10   6     5156.52     5163.90    116.16 o
   3 -10   6     4701.57     4909.50    109.33 o
   4 -10   6     1529.81     1481.91     56.25 o
   5 -10   6      698.16      828.34     59.76 o
   6 -10   6     3200.09     2884.28     88.76 o
   7 -10   6      156.25      131.09     58.81 o
   8 -10   6       20.19      120.79     70.02 o
   9 -10   6     4508.71     4574.88    142.84 o
  10 -10   6        6.31      209.96     78.96 o
  11 -10   6        3.05        0.25    118.28 o
  -9  -9   6      681.91      661.10    193.52 o
  -8  -9   6     1009.93     1179.18    146.88 o
  -7  -9   6     3958.60     4338.30    170.50 o
  -6  -9   6      471.01      515.34     78.25 o
  -5  -9   6     3737.37     3752.43    140.08 o
  -4  -9   6     6337.16     6174.31    180.25 o
  -3  -9   6     3571.71     3235.71    146.40 o
  -2  -9   6      624.11      544.41     34.38 o
  -1  -9   6       24.06       11.80     22.48 o
   0  -9   6    29111.80    28568.14    717.18 o
   1  -9   6       80.00       85.54     30.71 o
   2  -9   6     2421.56     2266.78     73.11 o
   3  -9   6      560.83      506.59     42.32 o
   4  -9   6      640.92      667.61     41.19 o
   5  -9   6       56.52       21.87     34.23 o
   6  -9   6      528.16      622.19     49.41 o
   7  -9   6      900.54      945.20     66.79 o
   8  -9   6      980.67      973.58     65.45 o
   9  -9   6      357.84      336.60     70.39 o
  10  -9   6      129.20       96.36     91.41 o
  11  -9   6      159.10      171.00    122.41 o
  12  -9   6        9.70       31.45    162.70 o
 -10  -8   6      357.98      331.92    165.34 o
  -9  -8   6       67.89      -48.44    142.22 o
  -8  -8   6       39.63      -20.08     83.01 o
  -7  -8   6        3.00     -134.32     89.55 o
  -6  -8   6     6903.12     6980.17    202.84 o
  -5  -8   6      634.90      568.09     51.82 o
  -4  -8   6      117.78      -24.89     68.49 o
  -3  -8   6     1631.53     1456.25     57.64 o
  -2  -8   6      768.09      767.98     36.04 o
  -1  -8   6      448.31      393.73     28.68 o
   0  -8   6    19733.14    19563.71    546.95 o
   1  -8   6     1053.58      946.07     36.25 o
   2  -8   6     2153.44     2022.30     77.93 o
   3  -8   6        0.47      -26.48     28.91 o
   4  -8   6      511.00      738.34    102.70 o
   5  -8   6      158.02      128.39     37.68 o
   6  -8   6      817.64      761.29     49.32 o
   7  -8   6      340.57      466.99     50.45 o
   8  -8   6      502.31      431.37     73.62 o
   9  -8   6     4969.02     5324.44    160.04 o
  10  -8   6      267.93      108.17     72.84 o
  11  -8   6      132.13      228.79    106.96 o
  12  -8   6      694.46      885.78    146.13 o
 -10  -7   6      197.37       81.37    155.59 o
  -9  -7   6      156.44      345.32    132.89 o
  -8  -7   6       42.66       15.14    104.08 o
  -7  -7   6     3136.10     3325.87    121.18 o
  -6  -7   6     1750.88     1718.21     72.97 o
  -5  -7   6      892.05      733.07     55.88 o
  -4  -7   6     1873.22     1922.60     66.52 o
  -3  -7   6    10297.50    10060.65    237.96 o
  -2  -7   6      202.19      147.90     24.44 o
  -1  -7   6      302.50      306.83     22.42 o
   0  -7   6    16127.81    15894.03    372.90 o
   1  -7   6      967.80      906.20     28.61 o
   2  -7   6     8060.55     7681.50    162.05 o
   3  -7   6     6951.76     6217.22    139.27 o
   4  -7   6      378.41      483.70     35.73 o
   5  -7   6      215.40      260.89     41.89 o
   6  -7   6    19046.81    19248.12    485.80 o
   7  -7   6        6.98        4.52     48.19 o
   8  -7   6      168.38      189.89     64.54 o
   9  -7   6     5181.09     5202.76    160.28 o
  10  -7   6      218.87      188.41     84.30 o
  11  -7   6      114.03      135.03    104.68 o
  12  -7   6      857.18      884.26    263.89 o
 -11  -6   6      360.63      638.75    244.13 o
 -10  -6   6      171.02       67.75    144.74 o
  -9  -6   6     1008.73     1055.43     91.31 o
  -8  -6   6     1163.86     1124.55     84.44 o
  -7  -6   6       99.79        3.37     71.56 o
  -6  -6   6      722.65      733.81     51.26 o
  -5  -6   6     2326.09     2095.08     66.40 o
  -4  -6   6     5108.15     4729.01    141.61 o
  -3  -6   6     3283.56     3240.01     98.69 o
  -2  -6   6      580.98      496.74     38.27 o
  -1  -6   6     1273.71     1247.56     43.92 o
   1  -6   6      109.57       69.35     15.16 o
   2  -6   6     1464.57     1405.92     36.26 o
   3  -6   6       51.90       50.61     22.20 o
   4  -6   6      130.89      163.88     29.62 o
   5  -6   6      310.33      353.37     38.25 o
   6  -6   6     1452.89     1562.82     58.92 o
   7  -6   6      783.88      881.29     57.94 o
   8  -6   6      715.40      756.14     65.14 o
   9  -6   6     1027.72     1057.41     71.21 o
  10  -6   6       20.86      -54.31    100.71 o
  11  -6   6        3.46       35.89    105.86 o
  12  -6   6     2117.52     1965.96    174.27 o
 -11  -5   6       16.02     -156.17    154.96 o
 -10  -5   6      658.19      621.24    113.86 o
  -9  -5   6     4345.45     4424.43    152.06 o
  -8  -5   6       12.96      -65.43     56.76 o
  -7  -5   6        4.91       51.08     45.45 o
  -6  -5   6     8208.04     8165.56    205.26 o
  -5  -5   6    11909.08    12049.58    284.43 o
  -4  -5   6      305.14      258.69     40.86 o
  -3  -5   6     1633.30     1873.10     54.42 o
  -2  -5   6      304.84      283.62     27.34 o
  -1  -5   6        0.80       16.22     20.72 o
   1  -5   6      192.17      214.74     17.57 o
   2  -5   6      856.20      777.29     25.78 o
   3  -5   6     1935.81     1876.16     52.57 o
   4  -5   6     3399.08     3592.28    101.60 o
   5  -5   6     1272.82     1099.76     51.16 o
   6  -5   6      336.52      472.10     73.78 o
   7  -5   6      531.36      474.04     43.79 o
   8  -5   6      592.29      684.74     54.90 o
   9  -5   6     1247.99     1185.76     73.69 o
  10  -5   6       94.53       10.57     94.71 o
  11  -5   6      432.08      345.82    102.95 o
  12  -5   6     2752.43     2072.98    176.69 o
 -11  -4   6     1102.55     1111.28    133.06 o
 -10  -4   6       84.45       65.81     98.78 o
  -9  -4   6     2567.54     2520.23    107.20 o
  -8  -4   6       56.08      -17.67     59.55 o
  -7  -4   6      184.82      176.78     61.99 o
  -6  -4   6    23159.34    24004.20    486.65 o
  -5  -4   6     8363.29     8876.25    221.57 o
  -4  -4   6        7.75      -38.06     30.94 o
  -3  -4   6     8384.12     8795.32    210.07 o
  -2  -4   6     1810.60     1560.31     49.06 o
  -1  -4   6        0.05      121.34     22.02 o
   1  -4   6      125.52      132.68     11.81 o
   2  -4   6      636.98      550.69     23.46 o
   3  -4   6     4765.46     4509.22    139.18 o
   4  -4   6     3215.18     3028.74    107.62 o
   5  -4   6     1169.36     1103.72     45.79 o
   6  -4   6      102.04       97.25     35.44 o
   7  -4   6      184.07      119.11     61.26 o
   8  -4   6     1250.41     1369.90     69.25 o
   9  -4   6        8.82       63.06     65.39 o
  10  -4   6      386.56      494.30     93.76 o
  11  -4   6      271.05      274.73    112.72 o
  12  -4   6       33.12       48.97    125.17 o
 -11  -3   6      834.32      813.16    131.17 o
 -10  -3   6        0.16      -33.63     76.90 o
  -9  -3   6     1697.45     1853.99     92.85 o
  -8  -3   6       44.69       38.07     60.39 o
  -7  -3   6      310.12      260.92     72.38 o
  -6  -3   6     5585.78     6198.11    167.76 o
  -5  -3   6        3.00        8.01     37.69 o
  -4  -3   6     4279.20     4573.37    124.50 o
  -2  -3   6     6165.29     5991.27    124.55 o
  -1  -3   6     1299.58     1293.94     29.40 o
   0  -3   6     5671.43     5829.34    100.54 o
   1  -3   6      438.48      371.34     16.75 o
   2  -3   6       48.93       57.28     14.47 o
   4  -3   6      299.91      258.03     23.04 o
   5  -3   6     1379.26     1220.55     50.26 o
   6  -3   6    19667.28    20233.24    600.68 o
   7  -3   6       69.30      -24.18     44.68 o
   8  -3   6      511.22      443.49     63.86 o
   9  -3   6    10296.15    10429.90    341.28 o
  10  -3   6      757.87      977.22     95.09 o
  11  -3   6      464.35      425.70    103.13 o
  12  -3   6      290.22      124.58    125.28 o
 -12  -2   6       26.29     -224.69    149.84 o
 -11  -2   6      302.74      313.28    111.37 o
 -10  -2   6     1313.01     1129.27     99.10 o
  -9  -2   6     8944.23     9393.11    246.23 o
  -8  -2   6      797.30      848.11     61.36 o
  -7  -2   6     2424.88     2546.32     95.19 o
  -6  -2   6     5991.49     6630.09    176.47 o
  -5  -2   6      491.84      507.47     44.76 o
  -4  -2   6     1454.08     1243.82     49.41 o
  -3  -2   6     1540.00     2265.54     60.14 o
  -2  -2   6      546.95      543.13     21.60 o
  -1  -2   6      528.89      630.48     15.99 o
   1  -2   6      439.70      434.11     13.97 o
   2  -2   6      399.84      374.10     15.34 o
   3  -2   6      222.21      167.15     24.84 o
   4  -2   6       16.11        5.80     18.82 o
   5  -2   6      250.62      185.27     31.60 o
   6  -2   6    42166.48    41733.05   1391.39 o
   7  -2   6       45.64       71.25     46.81 o
   8  -2   6      939.16      825.35     72.09 o
   9  -2   6        3.89      -28.20     77.44 o
  10  -2   6       90.79       77.76     78.16 o
  11  -2   6      193.75      220.62    103.56 o
  12  -2   6      161.20       96.76    139.30 o
 -12  -1   6     1348.68     1491.24    150.23 o
 -11  -1   6       31.11       37.63    114.14 o
 -10  -1   6      887.10      687.79    104.74 o
  -9  -1   6    14078.77    14309.94    381.65 o
  -8  -1   6     1435.18     1426.16     83.36 o
  -7  -1   6      166.49      145.47     50.53 o
  -6  -1   6     4540.43     4663.85    202.83 o
  -5  -1   6     3287.81     3411.66    111.05 o
  -4  -1   6       58.29       48.90     30.27 o
  -3  -1   6     5425.60     6029.06    146.88 o
  -2  -1   6      190.59      213.38     20.05 o
  -1  -1   6      139.89      273.67     38.54 o
   1  -1   6      106.92      128.30      9.39 o
   2  -1   6      476.39      561.51     16.51 o
   3  -1   6     6586.31     7541.87    250.53 o
   4  -1   6      503.55      500.50     23.20 o
   5  -1   6      131.38       41.81     27.18 o
   6  -1   6      836.65      985.04     52.40 o
   7  -1   6      258.18      316.13     52.58 o
   8  -1   6      540.66      402.67     73.62 o
   9  -1   6      529.66      550.03     87.85 o
  10  -1   6      239.73      105.09     80.66 o
  11  -1   6       65.62      -71.17     97.20 o
  12  -1   6      336.79      306.09    134.16 o
 -12   0   6      480.75      383.51    161.37 o
 -11   0   6      562.25      778.09    113.43 o
 -10   0   6      606.77      584.12     96.39 o
  -9   0   6     7775.27     8583.72    243.50 o
  -8   0   6      247.91      347.00     64.10 o
  -7   0   6        0.28      -24.57     49.03 o
  -6   0   6     6063.03     6276.00    183.06 o
  -5   0   6     1430.72     1523.82     65.30 o
  -4   0   6      684.01      707.15     68.13 o
  -3   0   6       60.33       52.45     22.67 o
  -2   0   6       11.94       45.95     14.26 o
  -1   0   6     2359.90     3080.20     61.70 o
   1   0   6     1067.60     1157.21     25.90 o
   2   0   6        0.28      -12.33      8.22 o
   3   0   6     1700.52     1344.05     42.39 o
   4   0   6     4253.52     3972.16    115.39 o
   5   0   6     4928.09     4758.08    144.05 o
   6   0   6      683.56      578.24     55.27 o
   7   0   6        3.22       62.93     53.44 o
   8   0   6       48.69       10.08     67.21 o
   9   0   6     7981.17     7729.47    317.30 o
  10   0   6      969.34     1013.48     94.92 o
  11   0   6       53.42      -38.13     99.69 o
  12   0   6     2320.35     2495.15    200.22 o
 -12   1   6        2.21       63.03    106.68 o
 -11   1   6        3.05      209.35    103.17 o
 -10   1   6      152.71      244.87     87.92 o
  -9   1   6      260.21      268.50     72.33 o
  -8   1   6        9.91      106.51     72.79 o
  -7   1   6       98.50      192.90     50.23 o
  -6   1   6     3518.00     3502.57    109.55 o
  -5   1   6       51.84       56.59     34.66 o
  -4   1   6      960.45     1232.85     60.14 o
  -2   1   6      112.51      109.71     15.63 o
  -1   1   6     3088.96     3522.02     78.77 o
   0   1   6    13846.86    17324.03    771.94 o
   1   1   6     1948.25     2000.77     44.36 o
   2   1   6       12.82       -6.46      5.33 o
   3   1   6       39.52       28.54     37.45 o
   4   1   6     2789.34     2742.22    108.24 o
   5   1   6     3220.83     2886.53    116.21 o
   6   1   6    22922.33    24076.22    873.83 o
   7   1   6      221.31      253.47     40.41 o
   8   1   6      292.37      249.77     67.63 o
   9   1   6      142.85      145.37     86.60 o
  10   1   6      378.60      377.05    109.05 o
  11   1   6       81.35       57.18    118.64 o
  12   1   6     1210.06     1445.75    314.02 o
 -12   2   6      293.34      106.88    118.53 o
 -11   2   6       19.42      -77.27    101.85 o
 -10   2   6       61.55      -24.05     90.09 o
  -9   2   6    11845.17    12270.23    348.58 o
  -8   2   6      629.92      611.09     76.35 o
  -7   2   6        8.90       10.88     52.61 o
  -6   2   6     1509.47     1576.42     70.18 o
  -5   2   6        1.11       -5.10     33.70 o
  -4   2   6        3.38      -24.30     47.53 o
  -3   2   6    20782.69    21670.04    691.09 o
  -2   2   6        2.34      -17.97     14.31 o
  -1   2   6     1230.70     1342.87     31.18 o
   0   2   6     4606.94     4401.52    133.99 o
   1   2   6      175.14      193.05     10.20 o
   2   2   6     1733.07     1544.64     37.69 o
   3   2   6      806.91      645.44     62.20 o
   4   2   6     1643.19     1341.52     53.58 o
   5   2   6       24.88       53.76     25.98 o
   7   2   6       17.48       -0.28     62.30 o
   8   2   6     1301.61     1291.75     99.72 o
   9   2   6       31.33      -85.32     89.08 o
  10   2   6      456.56      284.33    239.12 o
  11   2   6       27.28       41.86    128.04 o
  12   2   6      892.84      310.90    419.28 o
 -12   3   6     1324.71     1083.10    142.16 o
 -11   3   6        0.90     -117.53     98.59 o
 -10   3   6     1662.38     1650.33    107.30 o
  -9   3   6    19073.28    20398.54    598.46 o
  -8   3   6      183.84      239.73    103.81 o
  -7   3   6      290.77      331.55     73.87 o
  -6   3   6      647.91      679.47     50.56 o
  -5   3   6       28.82      -30.09     33.48 o
  -4   3   6      419.56      345.69     62.45 o
  -3   3   6      172.96      127.06     18.69 o
  -2   3   6        6.94      -23.40     15.60 o
  -1   3   6       15.80       -0.81      9.90 o
   1   3   6     5665.19     5097.52    115.54 o
   2   3   6      236.81      233.64     20.26 o
   3   3   6       14.77        3.22     16.50 o
   4   3   6     1922.92     1820.93     86.20 o
   5   3   6      171.55      135.18     46.55 o
   6   3   6    14325.30    13454.91    456.71 o
   7   3   6      754.74      738.33     81.14 o
   8   3   6      429.31      372.24     86.77 o
   9   3   6      111.81      154.93     95.76 o
  10   3   6     2333.16     2316.52    156.01 o
  11   3   6       99.56      249.34    137.75 o
 -12   4   6      466.35      678.18    135.21 o
 -11   4   6      122.97      240.00    113.97 o
 -10   4   6     2959.55     3023.07    144.24 o
  -9   4   6     2445.30     2763.78    164.25 o
  -8   4   6      123.21      123.29     77.80 o
  -7   4   6      196.44      225.90     55.51 o
  -6   4   6      157.04      257.23     37.39 o
  -5   4   6      290.00      248.80     80.06 o
  -4   4   6     3708.11     3491.49     98.51 o
  -3   4   6    10149.72    11717.21    276.66 o
  -2   4   6     1036.42      973.02     29.02 o
  -1   4   6      382.80      303.59     19.11 o
   1   4   6     6348.51     5840.86    111.42 o
   2   4   6     1643.19     1598.88     59.25 o
   3   4   6      910.58      693.38     29.39 o
   4   4   6     3313.77     3144.36    138.86 o
   5   4   6     4289.55     3963.53    137.57 o
   6   4   6     1082.56     1001.84     52.50 o
   7   4   6      681.64      646.23     80.61 o
   8   4   6        3.28      -46.82     79.95 o
   9   4   6     1284.87     1310.17    111.03 o
  10   4   6     3641.75     3994.18    201.61 o
  11   4   6      217.55      -62.64    143.31 o
 -12   5   6      400.92      512.39    114.46 o
 -11   5   6      120.09      269.16     92.59 o
 -10   5   6     1168.75     1073.83     97.05 o
  -9   5   6      119.77      117.28     73.36 o
  -8   5   6      436.88      469.61     61.97 o
  -7   5   6      598.18      594.40     50.14 o
  -6   5   6       82.64      121.50     43.46 o
  -5   5   6     1409.34     1381.20     53.03 o
  -4   5   6     3188.66     2865.02     77.85 o
  -3   5   6    14941.49    13883.66    383.07 o
  -2   5   6     1701.05     1414.81     38.34 o
  -1   5   6      470.43      467.49     19.28 o
   0   5   6     3971.26     4177.47    112.99 o
   1   5   6     2423.45     2459.73     57.46 o
   2   5   6     1351.79     1184.51     34.46 o
   3   5   6     1150.96     1109.63     38.93 o
   4   5   6     1913.37     1647.22    104.29 o
   5   5   6     8763.58     8299.28    229.45 o
   6   5   6     5893.03     5849.81    223.43 o
   7   5   6        0.52      -97.99     76.03 o
   8   5   6      431.19      138.07    108.98 o
   9   5   6       42.40       73.43    120.67 o
  10   5   6     2501.86     2825.67    189.48 o
  11   5   6       15.43      -65.86    141.42 o
 -12   6   6      627.77      760.29    132.16 o
 -11   6   6        1.74      -54.33    106.72 o
 -10   6   6      303.57      383.50     92.89 o
  -9   6   6     5826.00     6617.15    196.02 o
  -8   6   6      874.20      958.49     64.40 o
  -7   6   6      935.76     1111.38     81.66 o
  -6   6   6      965.14      940.13     52.72 o
  -5   6   6      171.65      155.89     31.94 o
  -4   6   6     2061.30     1894.45     58.46 o
  -3   6   6    35605.82    34389.85    873.49 o
  -2   6   6     2354.60     2055.63     57.55 o
  -1   6   6       14.68       20.83     15.36 o
   0   6   6      184.77      188.54     21.04 o
   1   6   6      682.70      644.54     25.30 o
   2   6   6      648.40      685.60     35.78 o
   3   6   6     6470.70     6304.53    157.57 o
   4   6   6     1792.88     1652.36     50.07 o
   5   6   6     4907.12     4649.11    144.18 o
   6   6   6    21306.79    22148.84    831.98 o
   7   6   6      622.64      671.11     89.61 o
   8   6   6     1562.56     1559.52    121.69 o
   9   6   6       30.83      -26.21    110.63 o
  10   6   6     1678.25     2129.02    211.55 o
 -12   7   6      961.14     1038.94    142.41 o
 -11   7   6       37.95       49.71     99.39 o
 -10   7   6       34.90      -11.18     91.84 o
  -9   7   6     3605.85     3785.95    119.25 o
  -8   7   6       78.24      111.31     54.08 o
  -7   7   6      432.39      403.33     51.96 o
  -6   7   6      606.42      564.80     45.18 o
  -5   7   6      258.00      236.34     59.74 o
  -4   7   6     4063.45     3668.81     94.17 o
  -3   7   6      708.87      625.94     27.56 o
  -2   7   6       75.71       79.03     30.10 o
  -1   7   6      610.44      545.63     25.74 o
   0   7   6     4786.97     4800.32    121.99 o
   1   7   6     3789.10     3442.19    101.82 o
   2   7   6      344.04      330.70     30.17 o
   3   7   6     1423.08     1232.15     64.04 o
   4   7   6     1036.14      987.75     51.44 o
   5   7   6     2912.11     2821.48    140.31 o
   6   7   6    10051.60    10352.31    317.33 o
   7   7   6      347.35      214.66    113.79 o
   8   7   6      205.87      143.37    113.01 o
   9   7   6        0.26       14.64    154.49 o
  10   7   6     2125.04     1928.92    244.46 o
 -12   8   6      271.78      126.45    134.73 o
 -11   8   6      103.82      189.61    119.62 o
 -10   8   6      135.50       -4.78     77.86 o
  -9   8   6      507.30      498.31     70.92 o
  -8   8   6      484.94      479.65     61.80 o
  -7   8   6     1973.95     1879.40     73.94 o
  -6   8   6     9060.99     9247.16    205.79 o
  -5   8   6     2501.74     2364.29     69.45 o
  -4   8   6     3208.74     3027.61    112.25 o
  -3   8   6     2371.93     2404.11     62.72 o
  -2   8   6      367.63      357.78     29.44 o
  -1   8   6     4639.22     4003.51     98.03 o
   0   8   6     6207.41     6116.63    234.83 o
   1   8   6     4435.89     4096.89    131.03 o
   2   8   6      166.55       54.29     58.43 o
   3   8   6      589.74      613.95     66.64 o
   4   8   6     5481.94     5507.62    153.77 o
   5   8   6     3671.39     3520.03    130.86 o
   6   8   6       89.03      168.50     83.89 o
   7   8   6      112.01      111.16     98.04 o
   8   8   6      289.41      302.54    119.48 o
   9   8   6      484.33      609.62    139.75 o
 -12   9   6        5.11       12.36    150.24 o
 -11   9   6      431.05      631.07    119.27 o
 -10   9   6      821.48      723.43    101.25 o
  -9   9   6     2471.72     2529.15    100.09 o
  -8   9   6      255.88      367.98     58.05 o
  -7   9   6      204.93      251.23     50.94 o
  -6   9   6        1.22        2.92     46.07 o
  -5   9   6     8125.95     7816.75    204.59 o
  -4   9   6     2473.28     2306.22     68.75 o
  -3   9   6    11188.90    10454.06    244.18 o
  -2   9   6      490.17      513.67     35.64 o
  -1   9   6     7957.54     7521.60    200.64 o
   0   9   6      189.13      205.17     40.65 o
   1   9   6     5009.44     4842.79    145.97 o
   2   9   6      648.98      665.44     60.04 o
   3   9   6      928.70      995.95     55.29 o
   4   9   6     5219.49     5013.20    130.85 o
   5   9   6     1443.38     1582.84    135.51 o
   6   9   6      648.53      702.63     85.54 o
   7   9   6        3.09        8.48     92.94 o
   8   9   6      309.78      553.46    132.26 o
   9   9   6       82.75      114.57    161.15 o
 -11  10   6      353.23      386.34    112.21 o
 -10  10   6      330.37      382.17     87.52 o
  -9  10   6     1884.20     2067.26    100.06 o
  -8  10   6        7.22      -56.89     72.91 o
  -7  10   6       19.53       43.80     56.01 o
  -6  10   6     2345.60     2351.77     80.40 o
  -5  10   6      697.46      621.64     46.17 o
  -4  10   6     1952.34     1708.91     60.81 o
  -3  10   6     9494.59     9010.25    197.49 o
  -2  10   6     1849.04     1663.33     58.95 o
  -1  10   6     4578.34     4301.18    112.13 o
   0  10   6      265.88      261.15     51.70 o
   1  10   6     2555.74     2422.27     84.74 o
   2  10   6      349.19      388.78     49.72 o
   3  10   6     1717.09     1514.25     66.78 o
   4  10   6        2.98       33.19     58.16 o
   5  10   6       71.42       96.91     81.82 o
   6  10   6     1419.19     1601.64    152.80 o
   7  10   6     1435.91     1469.10    148.68 o
   8  10   6        8.22     -104.89    204.36 o
 -11  11   6        4.88       28.25    127.26 o
 -10  11   6       24.83       29.55    175.17 o
  -9  11   6     2562.71     2834.32    120.61 o
  -8  11   6      483.36      488.60     75.09 o
  -7  11   6      271.86      251.49     60.94 o
  -6  11   6     4487.75     4637.31    125.48 o
  -5  11   6       16.33       21.13     44.48 o
  -4  11   6     8831.10     8272.00    195.65 o
  -3  11   6      137.57      275.88     44.66 o
  -2  11   6      112.47      163.52     39.95 o
  -1  11   6      363.75      360.18     45.05 o
   0  11   6     2854.25     2836.38     86.58 o
   1  11   6     7765.40     7544.88    217.13 o
   2  11   6      150.17      189.51     62.39 o
   3  11   6      127.66      205.43     58.45 o
   4  11   6     3494.57     3309.75    170.70 o
   5  11   6      223.13      129.12     94.40 o
   6  11   6     1172.28     1096.05    119.10 o
   7  11   6        5.46      -32.78    131.69 o
   8  11   6      175.15      256.59    152.83 o
 -10  12   6      544.98      538.81    134.53 o
  -9  12   6      233.94      394.35    100.55 o
  -8  12   6     1401.29     1640.09    115.34 o
  -7  12   6      178.96      156.68     82.09 o
  -6  12   6      273.18      380.64     72.69 o
  -5  12   6     1533.96     1669.05    102.72 o
  -4  12   6     6516.02     6409.54    195.15 o
  -3  12   6     3103.44     3208.55    140.73 o
  -2  12   6     3216.58     3202.47    111.28 o
  -1  12   6       42.80       47.14     52.63 o
   0  12   6     4726.79     4663.74    153.63 o
   1  12   6     8715.99     9275.90    305.16 o
   2  12   6       19.56       75.08     77.20 o
   3  12   6     1436.65     1372.57     81.82 o
   4  12   6     1905.45     1804.96    194.63 o
   5  12   6     2372.34     2391.06    170.86 o
   6  12   6      768.07      458.64    201.30 o
   7  12   6      142.05      139.31    188.18 o
 -10  13   6      743.18      787.26    137.23 o
  -9  13   6      949.54     1024.44    115.93 o
  -8  13   6      660.14      721.03    102.34 o
  -7  13   6        0.53        5.21    105.82 o
  -6  13   6      185.81      177.19     74.43 o
  -5  13   6     1867.14     2145.58    137.73 o
  -4  13   6     1202.69     1283.90    141.49 o
  -3  13   6     5613.10     5859.93    183.40 o
  -2  13   6      165.44      241.44     67.78 o
  -1  13   6       21.70      -44.35     66.07 o
   0  13   6      561.08      529.74     89.06 o
   1  13   6     3342.78     3503.93    133.38 o
   2  13   6     1394.19     1290.56    105.07 o
   3  13   6      113.82       45.66     79.08 o
   4  13   6     3652.61     4368.31    225.37 o
   5  13   6     1485.23     1470.05    203.37 o
   6  13   6       53.61       46.20    342.27 o
  -9  14   6      146.95      193.08    141.36 o
  -8  14   6        7.07       44.75    122.66 o
  -7  14   6      144.71      163.99     91.54 o
  -6  14   6       54.93        5.98     90.21 o
  -5  14   6      406.34      323.95     81.21 o
  -4  14   6      454.45      677.19    105.95 o
  -3  14   6      297.15      301.30     77.64 o
  -2  14   6      863.61      916.59     83.13 o
  -1  14   6      292.64      369.82    140.10 o
   0  14   6       94.65      300.65     79.85 o
   1  14   6       19.37      -18.61    122.07 o
   2  14   6      502.66      445.15    123.70 o
   3  14   6       26.50       80.17    149.26 o
   4  14   6      341.37       66.67    167.01 o
   5  14   6      115.73      234.59    220.59 o
  -9  15   6      450.81      433.53    165.79 o
  -8  15   6      634.15      304.63    145.26 o
  -7  15   6       73.33       82.49    106.59 o
  -6  15   6      304.89       80.63    193.39 o
  -5  15   6      147.46      152.31     88.94 o
  -4  15   6     1605.66     1783.72    104.58 o
  -3  15   6      151.91       35.89     92.94 o
  -2  15   6      106.55      -29.61    113.43 o
  -1  15   6      900.62      883.42     96.30 o
   0  15   6       90.14       22.92     88.78 o
   1  15   6     2701.19     2791.56    205.13 o
   2  15   6      316.28      606.07    129.73 o
   3  15   6       48.15      142.55    169.21 o
   4  15   6      338.41      660.44    195.07 o
  -8  16   6     1477.49     1507.84    196.60 o
  -7  16   6        1.42      205.29    200.54 o
  -6  16   6      121.34        6.85    105.79 o
  -5  16   6      322.65      244.19    104.86 o
  -4  16   6     2361.74     2567.81    150.74 o
  -3  16   6       21.69       79.95     86.01 o
  -2  16   6     2133.41     2081.66    148.05 o
  -1  16   6       65.05     -113.94    118.15 o
   0  16   6      604.51      838.93    132.63 o
   1  16   6     4878.27     5320.94    397.65 o
   2  16   6       97.27       -7.84    324.45 o
   3  16   6      381.28      282.08    195.20 o
  -6  17   6      501.79      262.58    127.62 o
  -5  17   6     1022.84     1215.55    149.06 o
  -4  17   6      727.11      551.28    204.37 o
  -3  17   6     1689.73     1732.25    193.06 o
  -2  17   6      879.13     1079.23    145.15 o
  -1  17   6        9.83       28.70    126.69 o
   0  17   6       92.49      262.53    185.51 o
   1  17   6      449.26      373.67    133.65 o
   2  17   6       67.38      -87.13    194.24 o
  -4  18   6      249.03      146.06    216.29 o
  -3  18   6      367.86      285.06    245.68 o
  -2  18   6       29.68      106.16    144.18 o
  -1  18   6       63.79      -52.90    150.92 o
   0 -18   7      188.46      541.27    148.70 o
   1 -18   7       53.17      -63.44    120.53 o
   2 -18   7       62.83     -180.09    121.96 o
   3 -18   7       17.29     -183.33    126.60 o
   4 -18   7       46.20      125.85    137.98 o
   5 -18   7     1252.77     1559.11    276.95 o
  -2 -17   7      122.93       68.36    165.88 o
  -1 -17   7      639.06      341.88    137.56 o
   0 -17   7       27.52      -31.10    101.43 o
   1 -17   7     1773.42     2097.82    153.29 o
   2 -17   7      158.50      178.28     96.19 o
   3 -17   7       97.65      156.50    117.97 o
   4 -17   7      145.89      380.34    112.08 o
   5 -17   7      376.30      393.16    117.43 o
   6 -17   7      250.92      337.50    125.69 o
   7 -17   7     1848.51     2011.02    263.20 o
  -4 -16   7      994.21     1110.43    180.24 o
  -3 -16   7       34.75       51.64    123.96 o
  -2 -16   7      384.46      438.69    107.49 o
  -1 -16   7      610.54      558.49    101.30 o
   0 -16   7        6.87      -24.72     91.31 o
   1 -16   7      153.55      -23.04     93.61 o
   2 -16   7      135.78      433.58    131.16 o
   3 -16   7      119.38      123.24     87.83 o
   4 -16   7       51.50      106.38     97.35 o
   5 -16   7     1601.17     1444.54    145.53 o
   6 -16   7      114.90      221.52    103.68 o
   7 -16   7      152.31       13.58    115.99 o
   8 -16   7       55.16     -171.58    150.21 o
  -5 -15   7      536.26      572.08    231.70 o
  -4 -15   7       59.32      309.52    128.95 o
  -3 -15   7      182.63      364.08    109.94 o
  -2 -15   7      244.06      203.56    112.44 o
  -1 -15   7      327.99      438.52    117.09 o
   0 -15   7        7.39      -54.64     80.06 o
   1 -15   7        3.60       52.20     76.29 o
   2 -15   7     1141.41     1349.41     89.64 o
   3 -15   7      808.50      895.56    108.84 o
   4 -15   7      494.14      620.54     85.93 o
   5 -15   7      323.51      239.58     84.05 o
   6 -15   7        0.72      -32.77     83.17 o
   7 -15   7        9.03       53.36    110.69 o
   8 -15   7     2146.70     1965.47    149.05 o
   9 -15   7      514.52      528.83    144.11 o
  -6 -14   7       16.96      387.64    192.80 o
  -5 -14   7        3.03     -142.43    184.61 o
  -4 -14   7     1029.04     1192.55    124.66 o
  -3 -14   7      141.11       -3.18    139.40 o
  -2 -14   7     6218.47     6616.09    249.40 o
  -1 -14   7       15.46      197.06     89.36 o
   0 -14   7      290.17      280.94     85.61 o
   1 -14   7      484.10      508.62     81.43 o
   2 -14   7      974.93      836.58     74.88 o
   3 -14   7     1430.31     1480.03     85.24 o
   4 -14   7      748.06     1108.09    103.10 o
   5 -14   7     9764.97    10109.48    304.81 o
   6 -14   7      254.08      210.64     93.16 o
   7 -14   7     1420.32     1636.65    108.49 o
   8 -14   7     2190.16     2145.91    139.31 o
   9 -14   7      219.83      362.00    116.06 o
  -7 -13   7      458.47      511.01    211.46 o
  -6 -13   7       58.97      180.33    159.61 o
  -5 -13   7       53.03      -38.55    103.84 o
  -4 -13   7      145.93      273.66    162.60 o
  -3 -13   7       22.42      -53.83     87.80 o
  -2 -13   7     5465.72     6195.50    215.62 o
  -1 -13   7     4884.91     4858.69    177.27 o
   0 -13   7      522.91      457.23     69.97 o
   1 -13   7     3707.34     3843.66    168.27 o
   2 -13   7    11847.11    12061.95    325.43 o
   3 -13   7       93.24       68.81     59.03 o
   4 -13   7      484.09      410.77     73.45 o
   5 -13   7       36.23       78.61     64.50 o
   6 -13   7       73.30       96.28     62.94 o
   7 -13   7      731.39      839.45     72.41 o
   8 -13   7      149.14      168.73     68.09 o
   9 -13   7      148.90       -1.80     93.83 o
  10 -13   7      482.30      349.38    109.65 o
  -7 -12   7        0.91      291.27    196.84 o
  -6 -12   7      247.99      317.23    115.55 o
  -5 -12   7       25.75       64.01     93.34 o
  -4 -12   7     2030.23     2125.23    121.47 o
  -3 -12   7      838.23      917.00     95.76 o
  -2 -12   7      732.31      684.40     78.17 o
  -1 -12   7      180.77      157.65    151.24 o
   0 -12   7      298.77      376.24     63.76 o
   1 -12   7     2534.09     2412.07     93.77 o
   2 -12   7      225.92      394.19     55.92 o
   3 -12   7      155.38      188.66     55.54 o
   4 -12   7      180.82      194.15     52.45 o
   5 -12   7      623.75      636.11     56.46 o
   6 -12   7      408.64      614.88     65.86 o
   7 -12   7        8.86      -15.32     62.52 o
   8 -12   7      217.42      235.08     71.70 o
   9 -12   7      175.94       66.10     84.32 o
  10 -12   7      104.88      236.96    108.00 o
  -8 -11   7       30.06     -214.39    189.43 o
  -7 -11   7       82.98      161.13    125.01 o
  -6 -11   7      423.39      175.11    106.60 o
  -5 -11   7      254.76      275.91     83.64 o
  -4 -11   7     1209.48     1125.19     99.15 o
  -3 -11   7      904.93      852.21     84.08 o
  -2 -11   7       65.91       42.87     72.01 o
  -1 -11   7    16300.29    16500.00    479.07 o
   0 -11   7     5500.93     5501.95    185.90 o
   1 -11   7     1748.22     1804.60     73.81 o
   2 -11   7     4034.10     4187.33    104.68 o
   3 -11   7      415.13      457.17     37.43 o
   4 -11   7     1757.54     1855.37     65.23 o
   5 -11   7     1090.53     1083.02     52.58 o
   6 -11   7       13.22        7.62     47.06 o
   7 -11   7      263.95      204.13     55.82 o
   8 -11   7     1119.95     1101.92     70.89 o
   9 -11   7       25.12       94.41     87.46 o
  10 -11   7      491.68      550.90    102.08 o
  11 -11   7     2805.37     2840.38    190.55 o
  -9 -10   7      301.32      382.22    182.88 o
  -8 -10   7       16.68       30.55    146.01 o
  -7 -10   7     1065.37      940.01    122.47 o
  -6 -10   7      115.42      150.38     89.46 o
  -5 -10   7      161.01      248.40     78.74 o
  -4 -10   7    21549.33    20962.19    592.70 o
  -3 -10   7        2.22      -32.01     94.81 o
  -2 -10   7      966.88      888.56     62.18 o
  -1 -10   7     9083.90     8625.10    256.24 o
   0 -10   7     2124.16     2098.33     69.14 o
   1 -10   7      678.15      659.77     39.61 o
   2 -10   7     4913.82     4964.04    123.96 o
   3 -10   7      344.63      292.29     35.79 o
   4 -10   7     3743.72     3437.88     87.42 o
   5 -10   7    14064.39    13729.53    295.69 o
   6 -10   7     1280.11     1336.59     62.29 o
   7 -10   7     2081.87     1823.42     75.62 o
   8 -10   7     3045.10     2864.00    101.43 o
   9 -10   7      168.72       32.89     69.18 o
  10 -10   7      171.84      183.98     96.10 o
  11 -10   7      476.34      245.23    124.69 o
  -9  -9   7      137.54       -1.59    247.43 o
  -8  -9   7     1386.92     1617.57    113.71 o
  -7  -9   7     4136.49     3920.52    147.20 o
  -6  -9   7        9.76      -34.82     83.28 o
  -5  -9   7     1836.02     1745.70    147.60 o
  -4  -9   7    17561.15    17312.91    527.33 o
  -3  -9   7     3333.45     3210.98     90.83 o
  -2  -9   7     2822.89     2639.90     74.56 o
  -1  -9   7     2421.19     2226.41     71.67 o
   0  -9   7     1175.75      789.77     80.15 o
   1  -9   7     2243.00     2155.70     91.33 o
   2  -9   7      736.78      568.61     36.36 o
   3  -9   7      292.11      321.09     34.65 o
   4  -9   7      148.78      242.70     38.42 o
   5  -9   7     6913.02     6727.50    153.60 o
   6  -9   7      893.78      795.61     47.11 o
   7  -9   7     2635.10     2599.62     99.14 o
   8  -9   7     4313.24     4218.01    136.85 o
   9  -9   7       30.72       86.82     64.82 o
  10  -9   7      422.40      412.38     77.92 o
  11  -9   7       12.64      188.31    118.48 o
 -10  -8   7       74.98       66.19    212.12 o
  -9  -8   7      188.55      201.33    123.87 o
  -8  -8   7      833.75     1015.77    137.09 o
  -7  -8   7      907.29      988.78     84.66 o
  -6  -8   7     1148.79     1255.88     96.56 o
  -5  -8   7     1707.98     1629.04     66.81 o
  -4  -8   7     4918.64     4820.18    142.53 o
  -3  -8   7     1163.33     1143.13     56.82 o
  -2  -8   7       13.95       14.45     27.24 o
  -1  -8   7     1277.13     1369.72     53.03 o
   0  -8   7     1138.49      999.31     72.66 o
   1  -8   7     5076.44     4451.75     92.19 o
   2  -8   7    38256.38    36381.49    846.84 o
   3  -8   7      110.69      117.75     30.85 o
   4  -8   7      196.60      171.21     34.20 o
   5  -8   7     5289.51     5006.82    161.58 o
   6  -8   7       32.60      100.70     66.85 o
   7  -8   7      209.10      206.33     47.72 o
   8  -8   7      457.30      404.56     58.40 o
   9  -8   7      221.35      208.96     99.68 o
  10  -8   7      672.17      417.11     91.30 o
  11  -8   7      424.86      404.89    117.00 o
  12  -8   7       28.69      257.02    154.82 o
 -10  -7   7     2969.94     2788.64    270.07 o
  -9  -7   7      380.77      306.49    133.30 o
  -8  -7   7       52.94      143.53     85.44 o
  -7  -7   7    11802.25    12238.42    364.40 o
  -6  -7   7      487.91      516.95     57.21 o
  -5  -7   7      715.85      608.63     50.04 o
  -4  -7   7     6178.84     6255.73    165.47 o
  -3  -7   7     1524.00     1517.07     63.16 o
  -2  -7   7       59.70       47.93     20.19 o
  -1  -7   7     9166.83     8999.19    216.82 o
   0  -7   7     3284.81     3151.73     86.51 o
   1  -7   7      169.54      130.13     20.22 o
   2  -7   7    56936.11    55274.40   3553.50 o
   3  -7   7       56.29       48.14     30.54 o
   4  -7   7        0.45        2.78     26.81 o
   5  -7   7      779.28      750.57     75.08 o
   6  -7   7      552.54      676.24     63.61 o
   7  -7   7        1.38       57.75     45.63 o
   8  -7   7     2670.87     2445.69    101.67 o
   9  -7   7       62.86       28.71     60.51 o
  10  -7   7      218.84      162.86     86.14 o
  11  -7   7     1814.61     1714.08    207.25 o
  12  -7   7       64.84      -11.73    125.02 o
 -10  -6   7      154.29      260.85    140.38 o
  -9  -6   7        8.46      -42.98     85.58 o
  -8  -6   7      444.55      367.48     62.73 o
  -7  -6   7     5823.56     5779.93    149.14 o
  -6  -6   7     1861.65     1863.49     67.47 o
  -5  -6   7      845.64      922.49     46.39 o
  -4  -6   7    21098.53    20552.28    631.69 o
  -3  -6   7      124.32      107.07     31.41 o
  -2  -6   7     6084.87     5894.23    148.78 o
  -1  -6   7       28.98      -42.96     28.64 o
   0  -6   7     1242.65     1079.18     39.77 o
   1  -6   7      251.47      208.04     20.77 o
   2  -6   7       15.81       66.44     19.44 o
   3  -6   7      283.93      294.51     33.80 o
   4  -6   7      267.30      252.76     30.85 o
   5  -6   7     9359.33     8955.35    225.57 o
   6  -6   7        0.23       30.76     45.19 o
   7  -6   7      254.84      266.31     46.06 o
   8  -6   7      247.27      235.33     71.65 o
   9  -6   7      368.34      308.42     62.25 o
  10  -6   7       50.46       63.46     84.78 o
  11  -6   7       59.02      -47.38    154.88 o
  12  -6   7      617.52      582.49    154.11 o
 -11  -5   7      127.49      130.53    153.96 o
 -10  -5   7     6200.63     6579.17    233.31 o
  -9  -5   7      267.03      212.70     66.72 o
  -8  -5   7       11.19      -15.85     55.60 o
  -7  -5   7     2125.08     2296.33     80.95 o
  -6  -5   7        4.24      -61.00     40.67 o
  -5  -5   7     1783.94     1818.70     61.10 o
  -4  -5   7     2581.39     2747.37     86.78 o
  -3  -5   7      256.30      219.15     24.44 o
  -2  -5   7    17862.36    17949.71    435.78 o
  -1  -5   7    26865.57    28960.87   1223.22 o
   0  -5   7      192.95       92.31     26.24 o
   1  -5   7      831.62      846.55     23.81 o
   2  -5   7      134.26      375.50     28.45 o
   3  -5   7      468.28      511.51     37.69 o
   4  -5   7      840.65      803.46     34.07 o
   5  -5   7     2351.25     2179.28     78.17 o
   6  -5   7      104.28       99.98     40.79 o
   7  -5   7     1053.12      873.40     54.65 o
   8  -5   7     7491.17     7538.50    211.66 o
   9  -5   7      955.71      959.33    137.81 o
  10  -5   7      179.31      211.85     84.98 o
  11  -5   7     4551.56     4524.53    204.17 o
  12  -5   7        0.07       76.44    135.26 o
 -11  -4   7      153.62      159.78    125.37 o
 -10  -4   7     2069.51     1944.69    152.08 o
  -9  -4   7      553.25      462.37     66.24 o
  -8  -4   7      516.03      536.12     64.28 o
  -7  -4   7     9562.05     9842.53    228.30 o
  -6  -4   7     1551.82     1489.42     57.51 o
  -5  -4   7     1167.91     1314.58     67.83 o
  -4  -4   7     8937.06     9077.80    236.00 o
  -3  -4   7     2574.51     2935.27     72.25 o
  -2  -4   7     4564.73     4366.83    104.39 o
  -1  -4   7     8867.71     9954.20    248.08 o
   0  -4   7     1021.43      818.48     32.68 o
   1  -4   7     3086.06     2902.88     72.30 o
   2  -4   7     1277.63     1572.34     40.78 o
   3  -4   7       37.99      541.09     77.62 o
   4  -4   7     1476.84     1371.72     87.91 o
   5  -4   7      668.29      706.30     55.80 o
   6  -4   7      529.46      466.75     51.82 o
   7  -4   7        3.95       37.53     45.85 o
   8  -4   7    12671.13    12650.64    318.78 o
   9  -4   7     1223.62     1324.62     92.42 o
  10  -4   7       33.29      104.96     90.23 o
  11  -4   7      371.63      606.79    116.83 o
  12  -4   7        1.12      205.18    135.12 o
 -11  -3   7      780.56      982.08    151.85 o
 -10  -3   7     1211.42     1191.49     97.09 o
  -9  -3   7     2002.39     2044.98     96.87 o
  -8  -3   7      753.65      746.37     70.92 o
  -7  -3   7    10268.49    10034.79    281.22 o
  -6  -3   7     3479.05     3315.68    102.67 o
  -5  -3   7     2804.98     2985.84     78.76 o
  -3  -3   7     2414.51     2424.00     59.50 o
  -2  -3   7      372.74      330.96     22.11 o
   0  -3   7     1821.31     1578.85     34.94 o
   1  -3   7     4331.57     3951.48     78.28 o
   2  -3   7      236.56      278.76     16.86 o
   3  -3   7       50.18        3.83     24.62 o
   4  -3   7     1604.36     1566.65     54.20 o
   5  -3   7        9.06      -11.85     24.91 o
   6  -3   7      474.97      363.42     46.14 o
   7  -3   7       28.24       40.93     60.91 o
   8  -3   7     6428.20     6840.68    182.96 o
   9  -3   7     1154.16     1177.56     81.37 o
  10  -3   7        7.36      -25.65    111.38 o
  11  -3   7     4865.90     4905.13    179.12 o
  12  -3   7       11.68       32.32    134.46 o
 -12  -2   7       46.01      151.82    137.13 o
 -11  -2   7      277.30      116.68    136.02 o
 -10  -2   7     3338.56     3342.73    143.63 o
  -9  -2   7     1663.12     1829.61     96.44 o
  -8  -2   7      326.61      243.90     55.12 o
  -7  -2   7     7941.18     8863.30    237.34 o
  -6  -2   7     1014.21     1180.57     62.11 o
  -5  -2   7     1489.48     1524.30     53.88 o
  -4  -2   7    16944.84    16810.44    386.63 o
  -3  -2   7      469.11      541.90     38.29 o
  -2  -2   7     2949.81     3204.57     81.69 o
  -1  -2   7       11.48        6.77     10.84 o
   0  -2   7        5.86       21.92     10.02 o
   1  -2   7      845.42      796.41     19.70 o
   2  -2   7      454.84      266.97     16.49 o
   3  -2   7     2060.85     1853.82     48.56 o
   4  -2   7        1.70       -5.15     18.55 o
   5  -2   7    12450.74    12251.47    451.77 o
   6  -2   7        5.34       -2.47     34.35 o
   7  -2   7      141.45      183.42     42.08 o
   8  -2   7     2516.15     2680.45    108.26 o
   9  -2   7       42.46      -74.94     65.70 o
  10  -2   7      252.01      336.13     89.81 o
  11  -2   7     2562.14     2456.93    145.56 o
  12  -2   7        3.97      -89.00    122.13 o
 -12  -1   7       22.31      -21.35    127.56 o
 -11  -1   7        6.70       76.55    110.87 o
 -10  -1   7      723.12      747.08     89.90 o
  -9  -1   7     1306.03     1381.49    100.59 o
  -8  -1   7       67.20       86.29     60.23 o
  -7  -1   7      341.98      504.51     55.14 o
  -6  -1   7      580.18      657.96     60.74 o
  -5  -1   7       25.18       25.94     36.30 o
  -4  -1   7    12890.32    16046.18    447.68 o
  -3  -1   7      556.36      658.58     32.48 o
  -2  -1   7     1038.44     1167.92     32.56 o
  -1  -1   7     8511.10    11186.35    367.13 o
   0  -1   7       10.09        3.83     16.58 o
   1  -1   7      372.83      403.37     15.37 o
   2  -1   7     2126.55     2782.11     56.72 o
   3  -1   7      124.17      157.63     16.23 o
   4  -1   7     3927.75     3999.93    112.55 o
   5  -1   7       56.06       63.72     31.80 o
   6  -1   7      107.35      191.11     46.56 o
   7  -1   7      144.90      105.00     49.70 o
   8  -1   7    13055.15    13551.01    404.24 o
   9  -1   7       27.07       41.25     66.57 o
  10  -1   7     1635.73     1652.18    110.39 o
  11  -1   7      119.53      268.15    118.30 o
  12  -1   7      164.60      203.51    178.75 o
 -12   0   7      875.70     1067.71    161.12 o
 -11   0   7       84.94      -52.25    116.29 o
 -10   0   7      623.72      586.16    104.70 o
  -9   0   7        2.86       29.96     62.69 o
  -8   0   7      851.30      861.79     73.42 o
  -7   0   7     2018.20     1908.70     84.55 o
  -6   0   7      574.75      568.41     49.01 o
  -5   0   7      317.02      217.12     53.79 o
  -4   0   7      203.46      248.96     40.87 o
  -3   0   7        0.82      -57.32     38.21 o
  -2   0   7      219.92      282.30     16.65 o
  -1   0   7      281.37      332.60     18.55 o
   0   0   7      227.56      448.59     24.73 o
   1   0   7        4.53        2.42     10.80 o
   2   0   7     7958.36     7846.94    308.65 o
   3   0   7     2924.10     2828.20    100.84 o
   4   0   7     3902.51     3681.08    164.53 o
   5   0   7     4383.65     4710.10    292.12 o
   6   0   7       78.58      108.93     31.59 o
   7   0   7      214.42      274.11     63.83 o
   8   0   7     4205.37     4221.20    151.85 o
   9   0   7      369.36      402.31     74.03 o
  10   0   7      245.80      329.25    104.68 o
  11   0   7     3278.07     3541.21    197.10 o
  12   0   7      152.92      181.40    168.70 o
 -12   1   7      487.19      550.47    133.48 o
 -11   1   7      299.64      494.62    150.51 o
 -10   1   7     2422.27     2516.86    163.25 o
  -9   1   7        2.02        8.56     69.94 o
  -8   1   7      186.94      276.43     68.50 o
  -7   1   7     3146.76     3076.43    185.49 o
  -6   1   7      413.72      387.14     45.73 o
  -5   1   7      364.57      392.63     53.09 o
  -4   1   7     4874.07     5235.83    141.56 o
  -3   1   7      807.00      963.28     40.95 o
  -2   1   7        7.46      -12.49     17.47 o
  -1   1   7     5767.97     6825.92    161.98 o
   0   1   7     1862.63     1943.21     45.80 o
   1   1   7     1346.14     1281.64     28.50 o
   2   1   7     8770.13     8265.92    311.50 o
   3   1   7      116.89       76.27     25.72 o
   4   1   7       10.44        4.18     53.10 o
   5   1   7     1098.70     1097.81     66.87 o
   6   1   7      615.01      697.14     45.52 o
   7   1   7      621.67      527.67     64.45 o
   8   1   7      234.70       50.50     84.98 o
   9   1   7      392.62      330.58    128.21 o
  10   1   7       90.37       30.46    147.30 o
  11   1   7     1084.95     1075.68    139.28 o
  12   1   7       41.02      -24.62    193.07 o
 -12   2   7      136.01      249.04    132.60 o
 -11   2   7      250.09      262.36     96.70 o
 -10   2   7      132.01      151.06     94.76 o
  -9   2   7        6.96      -39.33     74.11 o
  -8   2   7       23.87       56.47     59.63 o
  -7   2   7       95.45      187.10     68.83 o
  -6   2   7      533.32      523.64     49.35 o
  -5   2   7      702.24      645.54     45.01 o
  -4   2   7      728.86      537.41     38.30 o
  -3   2   7      320.11      419.54     29.01 o
  -2   2   7        0.07      -19.06     16.34 o
  -1   2   7    20508.32    19008.18   1236.06 o
   0   2   7     3790.25     3631.25     97.96 o
   1   2   7    13102.29    11734.32    449.24 o
   2   2   7     2412.75     2497.46     66.38 o
   3   2   7     2095.59     1819.24     59.88 o
   4   2   7      777.12      790.41     54.84 o
   5   2   7     1235.06     1131.85     66.86 o
   6   2   7     5477.88     5134.52    218.30 o
   7   2   7     4186.21     4054.73    162.70 o
   8   2   7     1337.10     1048.29     98.34 o
   9   2   7      151.98      360.01     99.41 o
  10   2   7      915.23     1075.71    125.97 o
  11   2   7     1528.08     1619.87    189.83 o
 -12   3   7      130.84      110.38    134.48 o
 -11   3   7       12.06      -70.54    105.54 o
 -10   3   7     2418.57     2475.42    128.02 o
  -9   3   7        1.68     -101.31    105.75 o
  -8   3   7       86.10       44.59     62.60 o
  -7   3   7     4279.33     4566.21    138.58 o
  -6   3   7      282.06      295.85     53.85 o
  -5   3   7     1035.73     1081.82     53.27 o
  -4   3   7     9598.48    10661.07    302.25 o
  -3   3   7       10.32      -26.63     17.99 o
  -2   3   7      225.47      239.86     18.83 o
   0   3   7     7000.24     6955.30    169.67 o
   1   3   7    13056.13    11634.72    343.21 o
   2   3   7     7571.96     7322.17    250.04 o
   3   3   7      350.60      452.02     65.18 o
   4   3   7        7.52       -3.40     34.31 o
   5   3   7        7.33      -82.12     54.75 o
   6   3   7     2250.56     2082.65     98.75 o
   7   3   7        2.34      -23.42    113.84 o
   8   3   7    10442.29    11179.71    583.30 o
   9   3   7       12.21      249.91     92.96 o
  10   3   7     1974.92     1945.11    156.83 o
  11   3   7       35.66      -35.46    169.79 o
 -12   4   7       45.07     -171.68    126.49 o
 -11   4   7      188.83      235.71    107.84 o
 -10   4   7      370.13      440.98     91.84 o
  -9   4   7        2.18       -7.86     71.64 o
  -8   4   7      383.20      386.33     84.45 o
  -7   4   7     7854.42     7920.27    225.95 o
  -6   4   7      178.29      188.71     53.93 o
  -5   4   7     1597.87     1565.32     56.66 o
  -4   4   7      801.91     1217.33     73.39 o
  -3   4   7      122.22       95.73     24.89 o
  -2   4   7      786.57      692.45     24.50 o
  -1   4   7      357.71      204.33     26.24 o
   0   4   7     9566.67     9288.56    291.87 o
   1   4   7     5039.81     4755.79    100.66 o
   2   4   7      643.33      578.42     34.66 o
   3   4   7      164.02      164.58     18.20 o
   4   4   7     3309.75     3038.92     89.24 o
   5   4   7     6303.47     6492.63    207.05 o
   6   4   7       96.66       37.92     62.35 o
   7   4   7      972.20      991.35    104.49 o
   8   4   7     4018.62     3899.42    161.24 o
   9   4   7      883.67     1027.34    115.44 o
  10   4   7     1292.69     1178.34    137.59 o
  11   4   7      488.26      355.86    171.98 o
 -12   5   7      288.90      252.26    128.24 o
 -11   5   7       11.85       -3.92    125.21 o
 -10   5   7     6428.80     6668.44    208.97 o
  -9   5   7       29.91       -6.14     87.43 o
  -8   5   7        5.93      -38.50     61.37 o
  -7   5   7      497.51      592.78     59.60 o
  -6   5   7      708.95      768.64     48.79 o
  -5   5   7       32.85       -2.37     31.71 o
  -4   5   7     9834.80    10346.86    257.18 o
  -3   5   7     1456.39     1307.83     40.42 o
  -2   5   7     7818.17     7682.22    211.56 o
  -1   5   7     4419.65     4721.43    128.61 o
   0   5   7     2487.58     2288.86     67.51 o
   1   5   7     2807.23     2878.45     58.61 o
   2   5   7     5309.55     3896.79    129.12 o
   3   5   7     3701.23     3526.07     98.48 o
   4   5   7      956.52      865.44     56.04 o
   5   5   7      130.15      270.65     38.65 o
   6   5   7     2560.39     2659.74    113.33 o
   7   5   7       17.59       66.87     76.46 o
   8   5   7      901.98      872.33    113.66 o
   9   5   7      615.88      886.25    173.79 o
  10   5   7       84.98       22.60    129.59 o
  11   5   7     1738.26     1727.77    192.96 o
 -12   6   7       38.85       26.39    124.95 o
 -11   6   7      156.71      107.18    104.73 o
 -10   6   7      109.64      189.12     89.95 o
  -9   6   7      148.71       84.22     75.21 o
  -8   6   7     1936.57     2058.82     82.40 o
  -7   6   7     4523.94     5099.58    136.56 o
  -6   6   7      694.58      705.90     57.66 o
  -5   6   7       34.43       26.07     34.49 o
  -4   6   7    10694.12    11092.14    278.39 o
  -3   6   7     5072.58     4590.62    134.03 o
  -2   6   7     2692.86     2597.29     68.62 o
  -1   6   7     8434.62     7330.11    159.75 o
   0   6   7     1192.21     1112.85     48.77 o
   1   6   7     5020.71     4240.28     98.58 o
   2   6   7    18828.26    18163.02    469.05 o
   3   6   7      627.33      585.25     39.10 o
   4   6   7      608.80      621.14     38.53 o
   5   6   7       41.49      104.75     57.78 o
   6   6   7    16084.83    16518.11    662.91 o
   7   6   7     1521.85     1217.27    129.97 o
   8   6   7      364.78      368.14    125.52 o
   9   6   7      117.48       39.26    119.38 o
  10   6   7        6.94      -77.70    139.97 o
 -12   7   7       39.36      162.41    127.51 o
 -11   7   7        5.57     -102.83    113.76 o
 -10   7   7      136.29      -62.89    103.81 o
  -9   7   7      712.46      729.20     71.04 o
  -8   7   7     4250.70     4594.71    134.17 o
  -7   7   7     4880.49     4988.58    132.24 o
  -6   7   7     2539.47     2574.21     78.53 o
  -5   7   7       74.93       96.55     48.43 o
  -4   7   7     1322.24     1211.38     49.44 o
  -3   7   7      378.86      336.81     26.14 o
  -2   7   7        1.59       33.87     23.05 o
  -1   7   7     4764.74     4860.37    107.80 o
   0   7   7    11860.74    10786.21    253.95 o
   1   7   7    18541.17    17526.18    593.92 o
   2   7   7     3017.67     2635.75     82.22 o
   3   7   7       65.89       35.42     33.05 o
   4   7   7      189.23      178.29     37.38 o
   5   7   7       16.50       -8.75     57.40 o
   6   7   7     8786.89     9315.50    270.00 o
   7   7   7     1540.86     1606.31    123.66 o
   8   7   7      232.33      246.44    111.63 o
   9   7   7        7.91      159.79    120.53 o
  10   7   7      433.87      361.91    187.90 o
 -12   8   7       49.11      186.16    141.85 o
 -11   8   7        0.99      -33.77    115.61 o
 -10   8   7      768.98      821.94    112.63 o
  -9   8   7      904.85     1062.34    115.73 o
  -8   8   7      303.80      253.23     64.12 o
  -7   8   7       43.02      -15.22     51.71 o
  -6   8   7     3719.65     3793.02    103.25 o
  -5   8   7     1532.58     1434.24     55.89 o
  -4   8   7     1247.56     1259.12     47.64 o
  -3   8   7      659.14      592.82     35.17 o
  -2   8   7        8.59       17.12     32.58 o
  -1   8   7     2537.28     2095.50     85.02 o
   0   8   7     4102.41     3566.55    125.55 o
   1   8   7    13761.50    12645.16    399.72 o
   2   8   7     3142.53     3054.17     83.72 o
   3   8   7       15.61       31.19     36.29 o
   4   8   7     1103.16      975.41     51.50 o
   5   8   7      498.64      531.55     71.95 o
   6   8   7       24.44      136.48     80.21 o
   7   8   7      841.45     1110.13     97.97 o
   8   8   7     1487.67     1623.12    128.12 o
   9   8   7      111.41      196.92    119.91 o
 -11   9   7       41.98       74.06    125.38 o
 -10   9   7      746.98      747.64     93.37 o
  -9   9   7      518.34      480.93     73.60 o
  -8   9   7       22.43      -16.19     60.28 o
  -7   9   7        8.48       89.54     54.58 o
  -6   9   7      157.49      109.20     49.59 o
  -5   9   7     3656.47     3516.99    104.45 o
  -4   9   7      581.45      777.68     46.26 o
  -3   9   7      114.94       70.25     44.88 o
  -2   9   7      145.58       51.63     28.83 o
  -1   9   7     8958.94     8516.44    232.33 o
   0   9   7       16.19       30.47     23.48 o
   1   9   7     7143.95     6974.52    175.88 o
   2   9   7     5136.93     5164.75    136.40 o
   3   9   7     1985.65     2062.72     75.82 o
   4   9   7      922.17      835.17     64.73 o
   5   9   7     1127.43     1162.61     78.17 o
   6   9   7      336.55      340.69     84.15 o
   7   9   7       67.53      141.01    104.63 o
   8   9   7        2.27        1.69    152.37 o
   9   9   7       14.30      138.88    151.39 o
 -11  10   7      374.59      506.79    131.31 o
 -10  10   7      915.11      886.21    110.98 o
  -9  10   7      647.55      703.99     86.06 o
  -8  10   7      832.62      923.47     72.16 o
  -7  10   7      545.78      578.06     60.22 o
  -6  10   7     1419.89     1423.14     66.92 o
  -5  10   7      709.03      649.00     53.87 o
  -4  10   7    10563.50    10945.98    264.67 o
  -3  10   7    10067.97     9735.17    216.05 o
  -2  10   7      180.29      197.35     35.18 o
  -1  10   7     9823.65     9609.21    213.20 o
   0  10   7      305.61      298.13     32.04 o
   1  10   7     2037.99     1983.50     87.56 o
   2  10   7       53.70       70.40     62.10 o
   3  10   7      361.93      474.21     65.26 o
   4  10   7        0.11       48.02     69.60 o
   5  10   7     1607.60     1476.19    106.16 o
   6  10   7    10431.81    11476.10    479.00 o
   7  10   7      470.06      621.94    133.97 o
   8  10   7      747.52      998.32    153.31 o
 -11  11   7        0.31     -212.73    141.82 o
 -10  11   7      620.39      827.14    124.79 o
  -9  11   7     1317.57     1206.65    111.55 o
  -8  11   7     2029.22     1978.55    141.59 o
  -7  11   7     5776.85     6021.67    190.09 o
  -6  11   7      551.01      360.59     73.48 o
  -5  11   7      351.00      319.73     43.73 o
  -4  11   7      291.87      366.18     72.66 o
  -3  11   7     4089.78     4213.31    126.23 o
  -2  11   7       75.82       67.21     35.73 o
  -1  11   7      247.94      261.26     42.12 o
   0  11   7     3347.31     3226.21     99.11 o
   1  11   7     3556.12     3433.40    190.15 o
   2  11   7        1.83       61.78     55.50 o
   3  11   7       76.04      108.26     80.73 o
   4  11   7      964.82      964.88    133.02 o
   5  11   7      577.48      543.06    105.71 o
   6  11   7     4007.68     4148.51    181.87 o
   7  11   7      127.36      598.84    222.89 o
   8  11   7      357.33      480.35    190.35 o
 -10  12   7       15.88     -123.12    118.01 o
  -9  12   7     1272.55     1219.08    124.27 o
  -8  12   7     3758.28     3976.29    173.21 o
  -7  12   7      644.33      749.39     88.06 o
  -6  12   7     1091.20      946.47     87.58 o
  -5  12   7      706.38      487.01     88.24 o
  -4  12   7     5223.08     5322.16    157.72 o
  -3  12   7     1277.22     1336.39     80.51 o
  -2  12   7     1577.69     1402.86     95.53 o
  -1  12   7       52.80      110.48     57.41 o
   0  12   7     3699.89     3965.41    142.70 o
   1  12   7     3479.38     3582.18    138.71 o
   2  12   7       42.27       53.25     65.65 o
   3  12   7       60.62       89.61     83.61 o
   4  12   7      169.87      291.52    203.77 o
   5  12   7      866.78      932.45    140.32 o
   6  12   7      362.50      461.00    161.62 o
   7  12   7       21.67      -18.18    195.93 o
 -10  13   7      959.25      749.33    146.89 o
  -9  13   7       14.12      -82.50    114.23 o
  -8  13   7      760.09      808.89    105.52 o
  -7  13   7      883.88      847.69    105.94 o
  -6  13   7       11.29       11.34     73.29 o
  -5  13   7      764.36      644.37     81.93 o
  -4  13   7       28.35      170.85     66.91 o
  -3  13   7      929.36      967.28     81.31 o
  -2  13   7     1220.78     1210.51    102.08 o
  -1  13   7       18.39       42.43     71.55 o
   0  13   7       20.17       71.32     69.20 o
   1  13   7     1313.47     1258.12     90.33 o
   2  13   7     1688.55     1496.61    133.81 o
   3  13   7     1891.62     1999.15    165.10 o
   4  13   7      995.80      975.44    146.40 o
   5  13   7      388.16      -14.47    215.07 o
   6  13   7        3.44       10.46    207.85 o
  -9  14   7      139.11      350.91    125.69 o
  -8  14   7     1441.37     1661.89    136.37 o
  -7  14   7      138.79      129.22     99.69 o
  -6  14   7      220.87      256.25     86.64 o
  -5  14   7      233.88      184.07     74.98 o
  -4  14   7     2862.81     2992.07    120.32 o
  -3  14   7     1866.52     2152.03    144.93 o
  -2  14   7      407.74      429.47     80.15 o
  -1  14   7     1145.15     1290.36     96.95 o
   0  14   7      834.56      811.22     86.71 o
   1  14   7       87.86     -111.33     74.77 o
   2  14   7       95.71      109.76     92.47 o
   3  14   7     1662.41     1814.65    194.47 o
   4  14   7       52.70       -0.07    169.85 o
   5  14   7      217.83       25.73    448.96 o
  -8  15   7     1691.77     2051.73    154.50 o
  -7  15   7        2.92      108.59    122.81 o
  -6  15   7      138.22      180.08    102.46 o
  -5  15   7       11.91      -23.00     92.77 o
  -4  15   7       33.04       18.69     89.40 o
  -3  15   7     2559.25     2815.88    140.51 o
  -2  15   7      191.84      174.63     86.49 o
  -1  15   7      230.75      260.14     87.63 o
   0  15   7       16.67      106.19     84.90 o
   1  15   7      310.23      300.53    152.96 o
   2  15   7       23.97      133.35    166.28 o
   3  15   7      414.87     1000.34    197.11 o
   4  15   7      178.71       21.87    192.05 o
  -7  16   7      239.58      271.70    122.14 o
  -6  16   7       25.00       89.40    111.79 o
  -5  16   7       35.48     -110.54    104.55 o
  -4  16   7      165.34      145.92     97.70 o
  -3  16   7     1038.82      933.81    117.37 o
  -2  16   7      466.52      308.96     98.65 o
  -1  16   7      268.05      438.48    194.38 o
   0  16   7      956.90      904.74    128.09 o
   1  16   7      429.53      501.74    128.17 o
   2  16   7        5.70      179.67    183.55 o
   3  16   7      289.30      307.76    296.51 o
  -6  17   7      151.54      191.51    123.90 o
  -5  17   7      141.03       -2.58    186.87 o
  -4  17   7       33.52      132.15    151.06 o
  -3  17   7      985.28     1395.60    164.69 o
  -2  17   7      786.89      742.27    133.58 o
  -1  17   7      106.99      173.53    134.35 o
   0  17   7       14.81       84.52    128.64 o
   1  17   7       56.06      159.89    256.07 o
  -3  18   7      444.18      390.59    152.55 o
  -2  18   7      503.53      574.94    159.41 o
   0 -18   8      127.88      201.32    199.78 o
   1 -18   8        2.40       55.38    130.21 o
   2 -18   8       32.24       70.68    127.69 o
   3 -18   8      216.43      196.62    137.45 o
   4 -18   8      287.81      128.99    129.39 o
  -2 -17   8      179.44      118.03    173.80 o
  -1 -17   8       80.68      312.25    123.03 o
   0 -17   8      159.10      188.54    119.09 o
   1 -17   8       66.35       31.62    121.26 o
   2 -17   8        8.44      -74.02    110.07 o
   3 -17   8      862.73     1050.33    133.64 o
   4 -17   8       63.17      271.57    118.94 o
   5 -17   8        9.13       17.55    112.06 o
   6 -17   8        1.40      -57.59    128.06 o
  -4 -16   8      421.19      266.40    164.19 o
  -3 -16   8      672.06      895.95    174.99 o
  -2 -16   8        0.47       93.96    143.02 o
  -1 -16   8      445.35      630.84     98.83 o
   0 -16   8     1870.70     2153.81    121.30 o
   1 -16   8      126.14      121.54     91.95 o
   2 -16   8       11.57        9.58     88.12 o
   3 -16   8     3750.19     4002.46    187.66 o
   4 -16   8      233.42      456.86    110.29 o
   5 -16   8      824.08      875.09    113.50 o
   6 -16   8      192.82      120.45    110.66 o
   7 -16   8     1066.13     1238.54    141.14 o
   8 -16   8      478.95      340.66    134.07 o
  -5 -15   8       72.97      149.06    149.22 o
  -4 -15   8      137.94      256.45    190.60 o
  -3 -15   8       16.71       73.18     94.37 o
  -2 -15   8       99.57      167.21     91.13 o
  -1 -15   8        1.50      128.40     83.41 o
   0 -15   8        9.66       50.86    143.79 o
   1 -15   8     2260.28     2797.95    143.58 o
   2 -15   8        0.96       59.93     76.28 o
   3 -15   8     2220.92     2579.38    117.99 o
   4 -15   8      133.81      121.67    114.56 o
   5 -15   8       19.49       17.47     90.28 o
   6 -15   8     2636.77     2989.76    156.28 o
   7 -15   8       94.05       80.10    104.34 o
   8 -15   8      453.54      294.52    159.28 o
   9 -15   8      353.12      388.20    134.35 o
  -6 -14   8       48.30      -11.79    151.18 o
  -5 -14   8       99.34      162.69    129.55 o
  -4 -14   8       18.39       74.19    118.64 o
  -3 -14   8     1674.74     1642.36    125.58 o
  -2 -14   8     2054.39     2207.70    123.42 o
  -1 -14   8        7.85      -72.76     82.14 o
   0 -14   8      556.02      754.15     92.39 o
   1 -14   8     1956.12     2257.02    106.70 o
   2 -14   8      927.70     1111.00     90.45 o
   3 -14   8     5181.86     5676.44    184.95 o
   4 -14   8      168.02      245.63     80.35 o
   5 -14   8     5276.29     5512.52    210.11 o
   6 -14   8      616.73      538.13     95.20 o
   7 -14   8        7.45       87.98    161.62 o
   8 -14   8      454.22      497.08    113.82 o
   9 -14   8      260.52      236.74    128.15 o
  -7 -13   8      385.56      160.06    208.11 o
  -6 -13   8      173.74      356.42    131.76 o
  -5 -13   8        2.72       35.72    103.72 o
  -4 -13   8       48.03      136.12     94.67 o
  -3 -13   8     3464.54     3308.48    179.62 o
  -2 -13   8     1536.78     1810.57    112.97 o
  -1 -13   8     3841.11     3884.89    179.73 o
   0 -13   8     2910.97     3181.82    111.11 o
   1 -13   8      725.50      728.73     68.81 o
   2 -13   8     2234.09     2091.02    114.33 o
   3 -13   8     4995.35     5029.11    155.47 o
   4 -13   8     2468.65     2518.17    101.78 o
   5 -13   8      761.53      712.43     75.55 o
   6 -13   8        1.11      -57.11     75.90 o
   7 -13   8     2265.90     2169.94    110.92 o
   8 -13   8       97.41      184.89     79.16 o
   9 -13   8      955.66      904.01    101.75 o
  10 -13   8       61.92      111.31    114.04 o
  -7 -12   8       21.50      264.43    124.62 o
  -6 -12   8     2828.05     2822.71    166.26 o
  -5 -12   8       19.96      -55.47     93.40 o
  -4 -12   8      316.52      236.01    100.14 o
  -3 -12   8      168.82      234.82     80.49 o
  -2 -12   8       23.18      -32.79     71.46 o
  -1 -12   8     1882.25     2001.40     98.85 o
   0 -12   8        4.56      -39.92     59.10 o
   1 -12   8     2943.02     2974.53    105.04 o
   2 -12   8     1398.56     1356.01     73.27 o
   3 -12   8     3960.94     3882.32    126.03 o
   4 -12   8      759.55      812.86     53.45 o
   5 -12   8      268.16      406.50     66.71 o
   6 -12   8       47.63       98.78     55.34 o
   7 -12   8     1334.07     1396.95     77.55 o
   8 -12   8      349.54      385.45     72.41 o
   9 -12   8     1030.13     1251.70    101.94 o
  10 -12   8       81.91       57.33    101.22 o
  -8 -11   8      163.95     -133.91    266.73 o
  -7 -11   8        8.44     -158.01    120.82 o
  -6 -11   8     4964.11     5071.52    227.97 o
  -5 -11   8      172.62      132.00    123.26 o
  -4 -11   8      248.86      174.73     79.76 o
  -3 -11   8       43.16     -102.89     68.59 o
  -2 -11   8      713.32      667.89     82.59 o
  -1 -11   8     5445.34     5302.27    182.21 o
   0 -11   8    14418.50    14152.07    413.17 o
   1 -11   8     1326.77     1470.60    118.47 o
   2 -11   8       15.92        8.67     31.78 o
   3 -11   8     4974.78     4872.87    117.12 o
   4 -11   8     4139.63     3884.10     98.31 o
   5 -11   8       40.27       59.07     45.68 o
   6 -11   8     1723.73     1539.29     76.79 o
   7 -11   8      742.47      856.81     63.34 o
   8 -11   8      122.08      104.63     58.67 o
   9 -11   8     1812.83     1809.47    115.03 o
  10 -11   8       27.41       -3.68     80.86 o
  11 -11   8       15.36     -151.56    130.78 o
  -9 -10   8      256.70       75.88    182.45 o
  -8 -10   8      395.24      543.37    128.01 o
  -7 -10   8      249.91      291.50    109.09 o
  -6 -10   8     3006.73     2991.84    139.17 o
  -5 -10   8     1213.85     1097.92    106.67 o
  -4 -10   8     2517.04     2641.44    127.11 o
  -3 -10   8     1186.97     1049.08     69.64 o
  -2 -10   8     3045.37     2640.06     88.00 o
  -1 -10   8     5655.51     5311.13    165.90 o
   0 -10   8     4728.83     4589.20    150.19 o
   1 -10   8     4569.89     4056.76    107.82 o
   2 -10   8      789.06      721.20     44.96 o
   3 -10   8     9092.68     8452.64    180.28 o
   4 -10   8     1616.49     1772.34     60.53 o
   5 -10   8      773.05      712.70     48.14 o
   6 -10   8       71.13       85.98     48.35 o
   7 -10   8     2059.98     2062.44     74.84 o
   8 -10   8      441.48      576.60     62.42 o
   9 -10   8        2.73        8.99     78.93 o
  10 -10   8     4412.58     4642.90    214.78 o
  11 -10   8       29.94       48.38    130.34 o
  -9  -9   8      634.24      607.03    147.37 o
  -8  -9   8     2827.86     2972.28    151.38 o
  -7  -9   8     1247.63     1235.45    103.01 o
  -6  -9   8     1573.17     1372.31    106.34 o
  -5  -9   8     1943.06     1965.85    107.23 o
  -4  -9   8     1981.97     1747.44     91.41 o
  -3  -9   8    19011.47    18228.16    552.66 o
  -2  -9   8    21354.88    21027.94    470.34 o
  -1  -9   8      198.32      164.48     36.67 o
   0  -9   8      237.29      211.76    101.28 o
   1  -9   8     3116.82     2708.22     76.44 o
   2  -9   8       50.52       31.42     28.33 o
   3  -9   8      175.29      183.07     39.76 o
   4  -9   8     2765.55     2785.96     75.02 o
   5  -9   8      356.37      401.89     40.93 o
   6  -9   8     1101.95     1081.13     54.65 o
   7  -9   8     8345.49     8273.57    205.28 o
   8  -9   8       32.04       32.06     57.07 o
   9  -9   8        4.12       23.07     65.13 o
  10  -9   8     1009.84     1023.26    119.73 o
  11  -9   8       28.13      102.83    154.78 o
 -10  -8   8     1021.08     1166.35    193.08 o
  -9  -8   8      123.74       -5.68    139.65 o
  -8  -8   8     2738.04     2694.99    142.98 o
  -7  -8   8       94.61      148.62     86.49 o
  -6  -8   8      503.91      625.53     84.66 o
  -5  -8   8     2643.16     2740.97    131.22 o
  -4  -8   8     1427.30     1442.60     68.40 o
  -3  -8   8     1125.87     1054.40     54.45 o
  -2  -8   8     1961.98     1903.89     78.60 o
  -1  -8   8     1986.04     2004.22     66.85 o
   0  -8   8     2339.52     2231.76     81.39 o
   1  -8   8     1148.07      924.07     32.63 o
   2  -8   8      228.06      223.91     44.94 o
   3  -8   8      366.22      322.06     30.68 o
   4  -8   8      619.95      628.39     43.08 o
   5  -8   8      103.93      142.83     46.17 o
   6  -8   8     1584.38     1534.82     59.14 o
   7  -8   8     1012.31     1039.69     87.02 o
   8  -8   8      184.30      140.81     55.43 o
   9  -8   8      614.91      549.59     73.17 o
  10  -8   8      127.28       83.77    124.82 o
  11  -8   8      218.22      272.07    114.04 o
  12  -8   8       73.94     -108.85    141.12 o
 -10  -7   8      384.72      460.82    171.51 o
  -9  -7   8      143.76      228.99    109.33 o
  -8  -7   8      376.59      348.10    117.90 o
  -7  -7   8       84.59       35.23     60.89 o
  -6  -7   8       13.86       29.09     56.14 o
  -5  -7   8     1317.71     1481.41     68.65 o
  -4  -7   8      294.95      316.14     47.90 o
  -3  -7   8     2236.96     2085.53     88.74 o
  -2  -7   8     1029.16     1089.14     52.39 o
  -1  -7   8      178.53      128.11     34.85 o
   0  -7   8     5514.86     5400.65    135.20 o
   1  -7   8      373.57      385.24     21.57 o
   2  -7   8        6.89       15.82     30.39 o
   3  -7   8     3641.87     3191.12     78.43 o
   4  -7   8    12400.84    11220.47    249.62 o
   5  -7   8       42.68      156.64     49.78 o
   6  -7   8      512.97      549.71     46.00 o
   7  -7   8      369.48      392.75     51.19 o
   8  -7   8      524.38      580.78     66.51 o
   9  -7   8      918.87      948.10     73.81 o
  10  -7   8     1713.95     1419.74    110.32 o
  11  -7   8        3.26       95.05    109.30 o
  12  -7   8      278.92       69.20    137.70 o
 -10  -6   8       20.58        2.80    121.32 o
  -9  -6   8       29.38      -68.21    101.29 o
  -8  -6   8     1504.34     1611.26     84.00 o
  -7  -6   8      382.26      300.36     54.90 o
  -6  -6   8     6087.06     6201.57    168.47 o
  -5  -6   8     1395.69     1208.93     53.07 o
  -4  -6   8      997.26     1088.48     48.19 o
  -3  -6   8      788.44      820.61     42.17 o
  -2  -6   8    37774.14    38647.09   1128.59 o
  -1  -6   8     3754.21     3614.77     95.54 o
   0  -6   8       10.39      -17.24     18.83 o
   1  -6   8    20656.64    21173.79    675.77 o
   2  -6   8     1150.93     1013.43     31.78 o
   3  -6   8     8466.39     7970.53    187.42 o
   4  -6   8    10385.15    10111.42    224.44 o
   5  -6   8      412.12      395.20     39.50 o
   6  -6   8     1154.47     1129.14     54.78 o
   7  -6   8       55.92      114.86     43.40 o
   8  -6   8        2.46       33.33     51.53 o
   9  -6   8      193.38      274.72     70.88 o
  10  -6   8      428.85      438.47    106.91 o
  11  -6   8      553.77      627.33    137.25 o
  12  -6   8       27.07      -85.02    126.99 o
 -11  -5   8     2521.68     2330.42    199.89 o
 -10  -5   8       19.24        3.39    128.90 o
  -9  -5   8      246.45      213.28     70.63 o
  -8  -5   8     1020.50     1065.01     85.62 o
  -7  -5   8     1572.03     1525.31     68.96 o
  -6  -5   8     1409.28     1464.14     60.94 o
  -5  -5   8     1460.49     1761.90     60.27 o
  -4  -5   8      839.03      847.88     46.80 o
  -3  -5   8     3837.21     3856.59     95.93 o
  -2  -5   8    51594.51    55242.28   2741.65 o
  -1  -5   8     6327.79     5965.11    148.57 o
   0  -5   8      917.94      891.05     34.66 o
   1  -5   8     6772.19     6262.18    131.80 o
   2  -5   8      481.57      501.19     23.22 o
   3  -5   8     1931.98     1783.88     51.31 o
   4  -5   8       30.78       83.92     22.86 o
   5  -5   8      214.54      189.22     42.77 o
   6  -5   8        9.98       11.82     51.71 o
   7  -5   8     1644.20     1728.82     70.66 o
   8  -5   8      745.20      703.01     58.38 o
   9  -5   8      275.71      438.17     76.52 o
  10  -5   8     3531.63     3213.76    140.90 o
  11  -5   8      846.01      799.49    119.93 o
  12  -5   8       40.88       81.18    135.55 o
 -11  -4   8        7.36      117.65    129.93 o
 -10  -4   8        3.15       49.08     78.86 o
  -9  -4   8       85.47       39.54     62.42 o
  -8  -4   8    15045.56    16524.17    385.34 o
  -7  -4   8     1759.61     1660.46     70.29 o
  -6  -4   8       80.87       45.77     46.85 o
  -5  -4   8     2803.58     3252.94     86.23 o
  -4  -4   8      407.12      376.82     34.96 o
  -3  -4   8      306.87      285.55     25.25 o
  -2  -4   8     7175.73     8799.52    201.58 o
  -1  -4   8      118.65      125.96     21.49 o
   0  -4   8     3442.45     3383.67     74.13 o
   1  -4   8       40.09       87.19     15.15 o
   2  -4   8     1283.86     1345.73     35.73 o
   3  -4   8       73.08       18.37     22.07 o
   4  -4   8     5446.17     5407.22    130.60 o
   5  -4   8       52.39        7.76     29.31 o
   6  -4   8      103.48       50.97     42.64 o
   7  -4   8     2946.61     2833.55     98.46 o
   8  -4   8      725.41      696.35     60.17 o
   9  -4   8      132.41       23.50     72.38 o
  10  -4   8     1347.40     1214.59    101.79 o
  11  -4   8     1000.83     1300.22    186.88 o
  12  -4   8       20.48      -56.28    137.74 o
 -11  -3   8     4126.17     4044.56    191.52 o
 -10  -3   8        1.80       27.58     80.53 o
  -9  -3   8       23.40       54.10     72.93 o
  -8  -3   8     1209.04     1121.35     76.07 o
  -7  -3   8        2.16       69.36     55.74 o
  -6  -3   8      712.99      765.31     50.18 o
  -5  -3   8     7031.27     7764.67    166.82 o
  -4  -3   8      344.05      387.89     33.52 o
  -3  -3   8      743.48      778.65     30.84 o
  -2  -3   8     1550.15     1382.93     40.29 o
  -1  -3   8      114.55       98.93     17.72 o
   0  -3   8    10242.13    10737.02    268.31 o
   1  -3   8    14213.60    16023.56   1127.04 o
   2  -3   8     1576.06     1494.94     36.03 o
   3  -3   8       82.64      269.19     24.22 o
   4  -3   8    11308.12    10264.90    295.66 o
   5  -3   8      121.30      186.94     33.00 o
   6  -3   8        4.86        9.90     56.73 o
   7  -3   8     1170.22     1288.84     59.62 o
   8  -3   8      226.58      369.95     65.03 o
   9  -3   8       94.25       54.61     72.24 o
  10  -3   8       89.89      169.68     82.12 o
  11  -3   8      131.26       69.55    112.60 o
  12  -3   8      159.23      259.40    128.02 o
 -12  -2   8      357.51      299.60    183.14 o
 -11  -2   8     1593.52     1640.54    176.35 o
 -10  -2   8      203.21      198.65     99.65 o
  -9  -2   8       25.05       51.26     83.39 o
  -8  -2   8       79.13      108.34     58.79 o
  -7  -2   8        1.48      -78.31     52.20 o
  -6  -2   8      345.62      369.03     46.70 o
  -5  -2   8     1073.10     1063.94     61.12 o
  -4  -2   8     3708.85     4023.59     92.55 o
  -3  -2   8       61.19       66.74     20.79 o
  -2  -2   8    14332.18    16754.83    382.69 o
  -1  -2   8     2376.41     2967.25     75.06 o
   0  -2   8     1674.96     1692.63     43.51 o
   2  -2   8      451.83      427.87     17.79 o
   3  -2   8      150.65      168.98     17.55 o
   4  -2   8       67.50       46.55     21.79 o
   5  -2   8      330.92      279.95     27.71 o
   6  -2   8      536.59      452.83     53.65 o
   7  -2   8     2112.57     1968.00     72.80 o
   8  -2   8      203.99      182.15     63.58 o
   9  -2   8      120.78      155.16     73.99 o
  10  -2   8      297.19      344.44     90.47 o
  11  -2   8      435.36      380.78    134.80 o
  12  -2   8      153.31       25.41    132.47 o
 -12  -1   8      325.25      315.57    151.31 o
 -11  -1   8     5238.05     5187.67    190.47 o
 -10  -1   8      484.80      582.39     93.47 o
  -9  -1   8       54.61       40.14     67.73 o
  -8  -1   8      106.24      105.40     65.16 o
  -7  -1   8      228.07      171.76     52.02 o
  -6  -1   8     1263.81     1268.98     63.00 o
  -5  -1   8     6084.12     6515.80    184.22 o
  -4  -1   8     2267.11     2562.79     80.39 o
  -3  -1   8        6.04       57.52     22.80 o
  -2  -1   8    15404.28    19202.86    705.95 o
  -1  -1   8     1498.15     1867.35     38.75 o
   0  -1   8     1505.13     1972.07     33.67 o
   1  -1   8     6330.74     6739.47    170.16 o
   2  -1   8       77.16      110.09     16.18 o
   3  -1   8     1653.18     1753.36     64.20 o
   4  -1   8     3309.59     3068.20     83.19 o
   5  -1   8     3175.55     3050.73     83.96 o
   6  -1   8      133.61       92.13     35.36 o
   7  -1   8     9644.31     9041.34    387.85 o
   8  -1   8      279.91      227.70     78.36 o
   9  -1   8       74.63      209.29     74.14 o
  10  -1   8       24.27       16.81     79.20 o
  11  -1   8      179.25      263.81    123.78 o
  12  -1   8       90.95      234.16    256.99 o
 -12   0   8       84.58       44.75    131.25 o
 -11   0   8      243.24      293.64     97.97 o
 -10   0   8       81.23      107.04    101.70 o
  -9   0   8      579.44      565.25     78.85 o
  -8   0   8    24080.61    25713.06    716.86 o
  -7   0   8      867.65      847.43     60.00 o
  -6   0   8     2305.93     2297.22    100.05 o
  -5   0   8    13275.60    15383.64    430.84 o
  -4   0   8      134.74       93.07     34.54 o
  -3   0   8      931.10     1082.88     44.18 o
  -2   0   8     6532.12     7731.33    192.71 o
  -1   0   8       30.59       74.97     17.07 o
   0   0   8     3004.43     3792.85     76.20 o
   2   0   8     2133.95     2396.35     59.88 o
   3   0   8      592.52      645.79     25.44 o
   4   0   8    25355.40    25678.21   1408.82 o
   5   0   8     1016.37      830.45     54.82 o
   6   0   8      373.72      362.61     60.88 o
   7   0   8    20596.46    20158.12    644.78 o
   8   0   8      525.75      449.61     92.95 o
   9   0   8      208.34      110.27     99.51 o
  10   0   8     1772.27     1921.02    139.79 o
  11   0   8       20.94     -116.52    138.42 o
  12   0   8      697.89      556.22    244.45 o
 -12   1   8      135.50      103.33    164.01 o
 -11   1   8     1034.51     1061.09    108.12 o
 -10   1   8      452.98      439.56     83.65 o
  -9   1   8     1919.69     1881.58    109.25 o
  -8   1   8     1025.55     1059.60     77.01 o
  -7   1   8      643.13      808.13     85.26 o
  -6   1   8      698.21      766.02     62.59 o
  -5   1   8     1784.09     1840.94     74.17 o
  -4   1   8      135.05      102.80     31.74 o
  -3   1   8      758.00      856.93     36.61 o
  -1   1   8      342.80      406.83     15.19 o
   0   1   8     2773.56     3071.44     63.74 o
   1   1   8    19548.40    24596.96   1116.61 o
   2   1   8      311.81      327.60     18.49 o
   3   1   8      240.28      289.45     28.51 o
   4   1   8    40525.91    41274.24   2348.78 o
   5   1   8       98.39       94.74     51.79 o
   6   1   8     5457.56     5119.38    266.16 o
   7   1   8     1248.29     1371.98     88.39 o
   8   1   8      177.79      211.44     89.16 o
   9   1   8       74.66      177.07     86.80 o
  10   1   8     2058.14     2218.88    156.85 o
  11   1   8      293.10      160.51    155.29 o
  12   1   8       57.43      309.16    212.13 o
 -12   2   8      122.07       -0.46    209.29 o
 -11   2   8     1096.42     1033.93    118.52 o
 -10   2   8      806.73      960.60    101.15 o
  -9   2   8      392.89      352.08     94.12 o
  -8   2   8    10038.67    10374.89    295.96 o
  -7   2   8      571.43      660.68     59.06 o
  -6   2   8      337.56      486.91     54.40 o
  -5   2   8      190.50      256.69     44.25 o
  -4   2   8      112.24       82.43     38.61 o
  -3   2   8      406.55      374.19     25.56 o
  -2   2   8    13761.82    17764.77    483.40 o
  -1   2   8     1249.00     1347.96     40.85 o
   0   2   8      494.65      558.67     18.81 o
   1   2   8      352.61      345.69     18.43 o
   2   2   8     1291.04     1164.99     30.88 o
   3   2   8      726.23      893.82     65.48 o
   4   2   8     3034.31     2793.80    140.07 o
   5   2   8      125.84       84.94     48.56 o
   6   2   8     7684.04     7678.28    282.30 o
   7   2   8     1369.60     1216.32     92.90 o
   8   2   8      260.18      261.21     79.74 o
   9   2   8       17.17      -11.39     95.87 o
  10   2   8      134.07       32.76    106.16 o
  11   2   8     1033.52      973.57    169.77 o
 -12   3   8       87.35      179.82    150.40 o
 -11   3   8     5023.73     5100.03    204.57 o
 -10   3   8      658.56      717.02     89.13 o
  -9   3   8      161.75      115.05    133.24 o
  -8   3   8     2101.69     2395.74    104.25 o
  -7   3   8       62.21       90.06     49.23 o
  -6   3   8      304.36      355.78     53.10 o
  -5   3   8      901.79      881.09     46.11 o
  -4   3   8      511.02      441.36     38.47 o
  -3   3   8     2189.63     2081.39     53.81 o
  -1   3   8      320.54      302.18     19.11 o
   0   3   8        7.31       31.99     10.97 o
   1   3   8    23658.12    20984.85    758.23 o
   2   3   8     2643.06     2401.30     53.16 o
   3   3   8      616.92      503.13     25.87 o
   4   3   8     7729.46     7070.89    298.33 o
   5   3   8      594.64      507.23     61.38 o
   6   3   8      624.47      711.36     68.03 o
   7   3   8     9384.28     9107.45    439.46 o
   8   3   8      974.65     1053.89    102.65 o
   9   3   8      269.84      227.07     95.02 o
  10   3   8      851.44      579.72    160.56 o
  11   3   8      441.77      561.40    180.36 o
 -12   4   8      141.51      250.49    138.06 o
 -11   4   8      712.01      800.52    111.91 o
 -10   4   8       42.06       44.15     85.83 o
  -9   4   8        2.02       61.60     68.72 o
  -8   4   8     7626.95     8095.04    228.45 o
  -7   4   8        2.37       -6.49     50.48 o
  -6   4   8      328.95      252.09     51.21 o
  -5   4   8    39155.13    42584.07   2130.37 o
  -4   4   8     3643.68     3293.53     86.79 o
  -3   4   8     3440.74     2989.52     78.54 o
  -2   4   8    12457.72    12484.00    458.05 o
  -1   4   8        0.50      -25.61     17.85 o
   0   4   8        9.97      -12.38      9.32 o
   1   4   8     9523.21     9629.66    268.57 o
   2   4   8     1092.19      902.97     24.78 o
   3   4   8      704.75      540.68     23.92 o
   4   4   8     2606.79     2371.13     70.31 o
   5   4   8     3675.02     3592.18    120.42 o
   6   4   8        3.15       18.61     64.03 o
   7   4   8     2334.49     2302.95    140.18 o
   8   4   8      716.88      735.88     98.51 o
   9   4   8       18.45      121.71    103.40 o
  10   4   8      173.16      260.42    120.59 o
  11   4   8      803.31     1043.90    199.57 o
 -12   5   8       84.94       94.70    124.43 o
 -11   5   8       53.92       67.88    103.52 o
 -10   5   8       31.36       36.58     98.53 o
  -9   5   8     1946.08     1819.50    100.68 o
  -8   5   8     1198.88     1270.66     78.48 o
  -7   5   8      211.66      223.16    127.39 o
  -6   5   8     1555.87     1526.82     58.53 o
  -5   5   8      867.48      753.46     43.81 o
  -4   5   8     5053.56     4729.27    133.97 o
  -3   5   8     2823.65     2661.93     72.25 o
  -2   5   8     2437.69     2333.74     61.14 o
  -1   5   8       26.23       18.44     20.30 o
   0   5   8        1.20      -33.56     22.37 o
   1   5   8     4920.48     4280.88     89.70 o
   2   5   8      631.36      520.97     22.07 o
   3   5   8     1802.86     1595.00     50.66 o
   4   5   8      590.07      442.87     34.22 o
   5   5   8     2504.21     2600.58     99.09 o
   6   5   8     5053.87     5127.92    193.59 o
   7   5   8      244.64      116.67     76.72 o
   8   5   8        7.50       66.31     85.88 o
   9   5   8      123.99      126.54     98.23 o
  10   5   8      520.84      501.45    158.49 o
 -12   6   8      555.22      521.34    134.49 o
 -11   6   8      644.66      837.43    151.23 o
 -10   6   8     1051.88     1153.02    108.43 o
  -9   6   8     2173.75     2231.09    114.45 o
  -8   6   8      155.56      107.83     62.13 o
  -7   6   8      113.73      117.37     47.39 o
  -6   6   8      439.36      506.69     47.06 o
  -5   6   8      696.75      745.24     50.33 o
  -4   6   8     3294.14     3112.54     91.62 o
  -3   6   8     1201.41     1073.41     41.12 o
  -2   6   8      147.24      194.15     20.53 o
  -1   6   8        7.84       12.42     26.46 o
   0   6   8      531.93      439.02     23.11 o
   1   6   8      812.52      757.69     26.96 o
   2   6   8      934.67      838.57     39.45 o
   3   6   8      570.08      573.06     29.89 o
   4   6   8    16263.41    16265.56    457.48 o
   5   6   8      329.47      402.84     59.11 o
   6   6   8     9652.17     9587.39    324.10 o
   7   6   8     1871.19     1747.51    106.70 o
   8   6   8      154.67       84.69    151.68 o
   9   6   8      441.47      450.34    126.81 o
  10   6   8      381.71      401.39    168.71 o
 -12   7   8       43.87       55.66    174.40 o
 -11   7   8     2778.28     2681.59    149.65 o
 -10   7   8     1188.13     1186.54    104.30 o
  -9   7   8      209.97      263.92     79.14 o
  -8   7   8     2626.15     2831.17    101.35 o
  -7   7   8       41.24       63.04     49.86 o
  -6   7   8      185.59      191.58     49.43 o
  -5   7   8      524.37      648.41     44.83 o
  -4   7   8     1033.78      862.51     51.80 o
  -3   7   8      526.93      438.76     26.63 o
  -2   7   8     7116.85     6689.98    148.31 o
  -1   7   8      470.70      461.86     21.48 o
   0   7   8     1297.22     1184.14     40.45 o
   1   7   8     7510.21     6261.93    151.63 o
   2   7   8     2586.31     2437.96     92.24 o
   3   7   8      244.80      251.69     34.70 o
   4   7   8     1754.84     1634.68     62.54 o
   5   7   8     1007.21     1121.57     73.29 o
   6   7   8     2204.02     2134.89    100.61 o
   7   7   8      630.32      654.65     84.28 o
   8   7   8      755.16      990.12    110.99 o
   9   7   8      145.45      101.58    112.74 o
  10   7   8      151.86      257.13    148.61 o
 -12   8   8        3.95       36.75    164.79 o
 -11   8   8      185.90      219.10    126.70 o
 -10   8   8      418.38      332.00    102.95 o
  -9   8   8       38.40       58.21     65.87 o
  -8   8   8     2240.84     2441.76     89.23 o
  -7   8   8       55.86       42.36     48.31 o
  -6   8   8      545.46      429.17     71.89 o
  -5   8   8     8214.69     8038.89    190.65 o
  -4   8   8     1469.97     1267.70     53.22 o
  -3   8   8     2922.45     2753.11     85.90 o
  -2   8   8     7076.55     7090.80    153.78 o
  -1   8   8     2544.78     2239.16     89.14 o
   0   8   8        3.92       -4.77     29.52 o
   1   8   8      114.79      156.45     25.62 o
   2   8   8     6782.33     6405.92    149.06 o
   3   8   8     2122.90     2127.88     72.16 o
   4   8   8      829.82      701.36     52.84 o
   5   8   8      383.05      225.30     80.79 o
   6   8   8       48.89      184.94    115.76 o
   7   8   8     2033.32     2088.87    120.99 o
   8   8   8     1164.38     1380.55    151.54 o
   9   8   8       57.78      101.38    130.86 o
 -11   9   8     1154.40     1292.89    139.91 o
 -10   9   8       58.45      -39.33     88.76 o
  -9   9   8      301.58      288.53     75.89 o
  -8   9   8      309.91      398.17     65.51 o
  -7   9   8      431.06      501.54     57.39 o
  -6   9   8     1292.44     1277.60     64.50 o
  -5   9   8    13830.63    14062.89    372.17 o
  -4   9   8     5123.15     4845.83    123.79 o
  -3   9   8    10858.91    10638.48    233.93 o
  -2   9   8     4770.48     4484.32    119.56 o
  -1   9   8      890.62      872.14     51.72 o
   0   9   8       97.52       18.64     24.31 o
   1   9   8      931.89      907.08     52.19 o
   2   9   8     4981.17     4976.88    144.92 o
   3   9   8     3160.85     3026.01     89.70 o
   4   9   8      687.65      772.81     83.07 o
   5   9   8      117.53      110.41     68.53 o
   6   9   8      202.62      148.30     89.65 o
   7   9   8      144.21       72.26    109.57 o
   8   9   8        9.49       -5.78    134.52 o
   9   9   8      422.57      899.04    199.85 o
 -11  10   8      808.85      948.70    175.64 o
 -10  10   8      122.85       -8.05    166.51 o
  -9  10   8     1161.52     1278.47    135.54 o
  -8  10   8      186.46      236.92     82.02 o
  -7  10   8      922.63      933.75     71.29 o
  -6  10   8     1088.51     1232.36     74.83 o
  -5  10   8      871.98      893.38     55.38 o
  -4  10   8     7514.82     7069.85    187.35 o
  -3  10   8    12122.48    11863.54    275.93 o
  -2  10   8      170.98      223.03     44.63 o
  -1  10   8       40.99      -16.13     47.35 o
   0  10   8      213.09      144.15     27.75 o
   1  10   8      439.66      438.65     51.89 o
   2  10   8      226.52      162.48     55.87 o
   3  10   8      635.41      521.79     59.84 o
   4  10   8     2117.25     2178.14    130.23 o
   5  10   8      668.91      688.18     93.74 o
   6  10   8     1522.37     1356.55    125.06 o
   7  10   8     2103.09     2007.90    162.48 o
   8  10   8      607.37      412.54    116.81 o
 -11  11   8      321.80      178.94    145.13 o
 -10  11   8      513.77      562.45    108.49 o
  -9  11   8      772.93      791.80    106.27 o
  -8  11   8      676.40      683.42     95.15 o
  -7  11   8      373.54      356.41     79.53 o
  -6  11   8      236.08      284.50     70.90 o
  -5  11   8     1697.14     1841.10    102.97 o
  -4  11   8      487.44      430.92     65.89 o
  -3  11   8     3959.35     3963.58    120.09 o
  -2  11   8     6921.95     7095.90    195.67 o
  -1  11   8      143.19      104.69     57.11 o
   0  11   8     1069.12      911.38     66.37 o
   1  11   8     1688.16     1577.81     79.61 o
   2  11   8      236.15      262.61     63.08 o
   3  11   8       12.38       78.54     70.66 o
   4  11   8      127.73       12.64    111.26 o
   5  11   8      109.45      132.97    113.17 o
   6  11   8      329.95      184.96    143.71 o
   7  11   8      861.57      938.80    172.62 o
   8  11   8     1144.50     1294.54    231.85 o
 -10  12   8       27.17       68.14    136.51 o
  -9  12   8      304.36      443.00    112.75 o
  -8  12   8     2996.48     2981.06    140.13 o
  -7  12   8        4.42        0.98     83.67 o
  -6  12   8      253.47      254.28     76.19 o
  -5  12   8     3224.02     3210.65    124.43 o
  -4  12   8     3047.87     3056.45    142.51 o
  -3  12   8     1493.26     1529.53     81.90 o
  -2  12   8       81.39      143.79     65.02 o
  -1  12   8       91.06      126.34     59.04 o
   0  12   8       84.15      103.96     59.72 o
   1  12   8       17.35       15.07     69.60 o
   2  12   8     1469.80     1533.23    107.21 o
   3  12   8      246.38      217.33    102.40 o
   4  12   8        3.69       34.74    106.93 o
   5  12   8     1808.82     1574.30    160.58 o
   6  12   8      463.65      205.61    233.89 o
   7  12   8      512.91      308.37    182.76 o
 -10  13   8      302.38      350.25    147.91 o
  -9  13   8        6.53       90.31    115.18 o
  -8  13   8      207.59      256.10    103.97 o
  -7  13   8     2549.88     2697.41    138.31 o
  -6  13   8       92.83       38.15     78.24 o
  -5  13   8     1656.21     1843.35    100.31 o
  -4  13   8       69.69      -43.97     79.40 o
  -3  13   8     1406.29     1410.86     87.99 o
  -2  13   8      937.54      971.50     76.95 o
  -1  13   8     1577.43     1625.71     95.85 o
   0  13   8      652.85      549.15     89.27 o
   1  13   8        1.65       32.65     80.19 o
   2  13   8     5261.40     5552.90    280.11 o
   3  13   8      278.88      353.83    115.09 o
   4  13   8       29.75      192.36    125.03 o
   5  13   8      392.41      652.25    170.89 o
   6  13   8        7.51      213.36    274.43 o
  -9  14   8      233.99      384.55    137.99 o
  -8  14   8      192.41      193.25    111.72 o
  -7  14   8      519.45      465.13    103.47 o
  -6  14   8      132.12      243.82     94.28 o
  -5  14   8      279.61      449.60     88.20 o
  -4  14   8     3188.43     3150.88    138.74 o
  -3  14   8     1018.14     1106.10    103.44 o
  -2  14   8      405.44      637.58    220.62 o
  -1  14   8      394.04      597.29    130.34 o
   0  14   8      626.87      608.90     91.95 o
   1  14   8      171.16       75.52     89.53 o
   2  14   8     1686.70     1780.09    215.49 o
   3  14   8      574.75      634.26    134.31 o
   4  14   8      651.95      762.16    179.69 o
   5  14   8      112.92     -237.40    169.93 o
  -8  15   8      285.65       93.50    126.29 o
  -7  15   8      397.04      242.61    109.65 o
  -6  15   8      528.75      442.27    107.73 o
  -5  15   8      231.19      249.34     91.13 o
  -4  15   8      457.23      400.14     99.37 o
  -3  15   8      453.95      381.97     96.90 o
  -2  15   8      933.79      791.58    114.09 o
  -1  15   8       42.82       37.31     83.94 o
   0  15   8      154.26       66.03     92.65 o
   1  15   8      337.48      263.87     93.69 o
   2  15   8      215.08       -1.30    345.92 o
   3  15   8      897.40     1180.60    197.48 o
   4  15   8      456.06      752.89    193.34 o
  -7  16   8       40.19      144.48    129.31 o
  -6  16   8      649.39      651.69    118.86 o
  -5  16   8      252.42      107.16    124.31 o
  -4  16   8     1407.68     1799.70    151.36 o
  -3  16   8       99.72      245.36    107.09 o
  -2  16   8        4.26      119.87    119.70 o
  -1  16   8      107.07       49.02     98.02 o
   0  16   8       18.14       41.73    132.13 o
   1  16   8       12.02       -8.15    139.34 o
   2  16   8        2.77     -256.50    190.75 o
   3  16   8      517.63      832.04    214.67 o
  -6  17   8      140.16      197.06    131.60 o
  -5  17   8      200.39      268.48    119.22 o
  -4  17   8      139.59       96.47    226.36 o
  -3  17   8      243.97      332.72    135.03 o
  -2  17   8       16.23       24.16    149.08 o
  -1  17   8      323.30      596.28    193.81 o
   0  17   8        1.34     -160.29    203.84 o
   1  17   8      435.98      850.61    204.80 o
   1 -18   9      146.59      148.04    178.79 o
   2 -18   9       55.14      202.47    137.08 o
   3 -18   9      487.16      578.17    201.36 o
   4 -18   9      196.74      201.17    127.28 o
  -2 -17   9      215.74       52.41    156.60 o
  -1 -17   9      630.99      743.66    171.49 o
   0 -17   9      135.81      277.78    116.65 o
   1 -17   9       59.84       89.21    145.86 o
   2 -17   9      118.50      111.77    167.08 o
   3 -17   9      387.51      404.96    143.80 o
   4 -17   9      690.56      823.28    230.96 o
   5 -17   9     1775.42     2004.90    153.48 o
   6 -17   9     1120.77      767.14    170.15 o
  -3 -16   9      435.03      497.78    171.14 o
  -2 -16   9       50.33        0.75    157.05 o
  -1 -16   9     3678.68     3729.13    231.66 o
   0 -16   9       57.86      107.99    101.56 o
   1 -16   9       31.97       30.68     98.89 o
   2 -16   9      154.55      423.47     95.55 o
   3 -16   9     2038.38     1953.40    137.00 o
   4 -16   9      730.03      945.13    117.28 o
   5 -16   9      450.65      449.58    115.20 o
   6 -16   9      599.54      610.12    116.67 o
   7 -16   9      207.75      326.25    137.13 o
   8 -16   9        2.19      206.99    134.13 o
  -5 -15   9      201.19      495.65    148.19 o
  -4 -15   9      183.88      -35.80    141.32 o
  -3 -15   9        5.22     -196.11    130.74 o
  -2 -15   9       60.19      114.13    124.22 o
  -1 -15   9     1310.09     1322.98    116.42 o
   0 -15   9        5.00     -124.13     82.75 o
   1 -15   9      505.54      640.27     87.70 o
   2 -15   9        8.72       41.52     80.77 o
   3 -15   9      268.97      176.76     91.81 o
   4 -15   9      427.23      646.07     88.77 o
   5 -15   9     1129.76     1088.11    110.89 o
   6 -15   9     1989.92     1970.37    136.28 o
   7 -15   9       10.38      105.49    115.02 o
   8 -15   9      260.21      220.25    122.26 o
  -6 -14   9      116.10      148.05    157.18 o
  -5 -14   9      712.04      560.46    179.85 o
  -4 -14   9      306.69      511.50    148.60 o
  -3 -14   9     1047.39      947.04    111.15 o
  -2 -14   9        4.33       24.23     82.34 o
  -1 -14   9      285.06      460.22     93.91 o
   0 -14   9     1120.60     1307.10    100.18 o
   1 -14   9     1186.06     1445.58     95.97 o
   2 -14   9       29.82       97.73     71.41 o
   3 -14   9     5487.61     5779.20    192.42 o
   4 -14   9     1332.81     1384.92     89.92 o
   5 -14   9     4342.88     4041.47    172.51 o
   6 -14   9      754.20      713.73     93.00 o
   7 -14   9       14.19       -7.28     96.21 o
   8 -14   9        9.93     -156.39    104.26 o
   9 -14   9       14.33      170.18    129.65 o
  -6 -13   9       87.62       38.70    214.67 o
  -5 -13   9      286.34      134.17    107.58 o
  -4 -13   9      691.32      675.10    166.91 o
  -3 -13   9     8922.75     8577.96    275.97 o
  -2 -13   9       19.03       76.33     81.39 o
  -1 -13   9     2731.16     2944.43    217.37 o
   0 -13   9     2833.13     3177.91    169.73 o
   1 -13   9     1401.24     1443.48     83.86 o
   2 -13   9     2670.43     2495.71    112.42 o
   3 -13   9       55.24      198.06     69.27 o
   4 -13   9      137.41      160.27     86.41 o
   5 -13   9      225.47      154.75     75.77 o
   6 -13   9     1417.60     1414.87    101.71 o
   7 -13   9        2.16     -110.50     74.41 o
   8 -13   9     1303.69     1409.91    124.38 o
   9 -13   9     2217.70     2218.18    135.04 o
  10 -13   9       15.82      -22.24    114.73 o
  -7 -12   9     1075.98      818.03    168.57 o
  -6 -12   9     1009.87     1046.33    138.80 o
  -5 -12   9       70.92      157.30    109.28 o
  -4 -12   9      166.80      166.68     96.18 o
  -3 -12   9      383.66      423.97     82.83 o
  -2 -12   9        0.66      175.98     90.33 o
  -1 -12   9     2254.92     2483.27    134.48 o
   0 -12   9      834.25      842.55     65.21 o
   1 -12   9        5.29       82.32     54.59 o
   2 -12   9     8596.17     8520.87    238.10 o
   3 -12   9     7815.94     7884.73    195.44 o
   4 -12   9      160.54      169.77     57.48 o
   5 -12   9       89.49       92.02     52.10 o
   6 -12   9      687.07      753.01     64.80 o
   7 -12   9        2.56      -40.03     66.04 o
   8 -12   9      397.32      391.91     80.15 o
   9 -12   9      426.00      540.36    103.45 o
  10 -12   9       59.57       77.91    100.48 o
  -8 -11   9      287.14      289.49    240.08 o
  -7 -11   9     2287.01     2288.50    169.56 o
  -6 -11   9     1223.89     1275.25    132.05 o
  -5 -11   9      787.10      779.81    119.89 o
  -4 -11   9      412.35      297.14     89.78 o
  -3 -11   9      985.72      974.63    139.43 o
  -2 -11   9       47.33       81.52     47.08 o
  -1 -11   9     6985.66     6583.30    212.65 o
   0 -11   9     2022.62     2176.31    174.98 o
   1 -11   9     1473.73     1511.38     72.03 o
   2 -11   9        4.67       60.34     58.40 o
   3 -11   9     3160.06     2991.19     80.20 o
   4 -11   9      161.65       78.05     43.31 o
   5 -11   9      578.56      666.25     50.17 o
   6 -11   9      606.97      477.79     53.96 o
   7 -11   9       37.26        9.02     49.26 o
   8 -11   9      141.57      267.62     66.29 o
   9 -11   9     3066.21     3177.62    151.56 o
  10 -11   9       17.11      127.18    103.91 o
  11 -11   9       32.49       62.97    116.51 o
  -8 -10   9      559.54      564.13    137.25 o
  -7 -10   9      347.32      -63.69    141.35 o
  -6 -10   9     6126.69     5874.55    215.98 o
  -5 -10   9     1979.70     2153.20    121.55 o
  -4 -10   9     3813.74     3818.51    172.38 o
  -3 -10   9     1290.56     1311.57     91.16 o
  -2 -10   9     3000.84     2797.88     90.21 o
  -1 -10   9     6918.43     6578.93    168.63 o
   0 -10   9     6993.98     7059.72    221.26 o
   1 -10   9     2364.85     2230.35     86.33 o
   2 -10   9     1977.02     1872.86     62.56 o
   3 -10   9     8835.09     8762.83    195.27 o
   4 -10   9      155.80      163.88     39.64 o
   5 -10   9     1461.48     1424.41     57.70 o
   6 -10   9     6411.32     6361.74    163.35 o
   7 -10   9       50.10      -13.76     54.33 o
   8 -10   9      127.43       46.57     73.78 o
   9 -10   9      669.64      678.74     79.60 o
  10 -10   9      271.13      247.37     96.33 o
  11 -10   9      891.24      761.52    134.76 o
  -9  -9   9      702.43      411.69    160.16 o
  -8  -9   9        2.10       36.12     99.76 o
  -7  -9   9      182.62      168.62    107.55 o
  -6  -9   9      758.25      573.20     88.57 o
  -5  -9   9      649.63      642.98     82.45 o
  -4  -9   9     1330.18     1176.53     70.42 o
  -3  -9   9    28856.78    27795.22    671.86 o
  -2  -9   9        7.05      -26.65     57.62 o
  -1  -9   9     1796.40     1801.48     68.51 o
   0  -9   9     2714.98     2309.37     98.64 o
   1  -9   9       29.94        8.04     24.12 o
   2  -9   9     1651.04     1395.05     51.37 o
   3  -9   9      195.52      109.19     31.71 o
   4  -9   9      675.70      638.57     40.20 o
   5  -9   9     9459.16     9215.69    215.30 o
   6  -9   9      293.71      403.62     43.76 o
   7  -9   9        0.50      -50.42     52.29 o
   8  -9   9      474.12      430.58     55.68 o
   9  -9   9     1612.21     1664.96     97.94 o
  10  -9   9        2.94       -2.46    100.99 o
  11  -9   9       50.56      313.38    121.25 o
 -10  -8   9      691.22      423.53    238.77 o
  -9  -8   9     1267.38     1209.81    129.67 o
  -8  -8   9      109.75      100.28     98.61 o
  -7  -8   9      374.14      349.00     91.22 o
  -6  -8   9     7893.04     7998.14    209.06 o
  -5  -8   9       71.71      -39.47     63.90 o
  -4  -8   9      253.47      251.31     54.50 o
  -3  -8   9     1630.43     1591.30     69.17 o
  -2  -8   9      836.43      831.10     52.24 o
  -1  -8   9    10577.47    10205.81    248.95 o
   0  -8   9    17551.74    16854.09    372.48 o
   1  -8   9      216.87      232.20     24.20 o
   2  -8   9       92.48       48.30     27.02 o
   3  -8   9     6934.94     6448.21    143.66 o
   4  -8   9     1288.23     1170.57     51.05 o
   5  -8   9      450.87      410.85     38.74 o
   6  -8   9     5341.65     5227.60    135.70 o
   7  -8   9      715.66      794.74     54.14 o
   8  -8   9      347.97      370.81     63.76 o
   9  -8   9     5769.88     6016.00    205.30 o
  10  -8   9        3.81      -12.99    101.57 o
  11  -8   9      206.89      329.70    179.21 o
 -10  -7   9       80.58      -12.66    155.72 o
  -9  -7   9      536.41      350.84    113.79 o
  -8  -7   9        6.59      -56.79     94.04 o
  -7  -7   9      343.97      509.16     71.65 o
  -6  -7   9     4868.88     5025.20    130.11 o
  -5  -7   9      196.85      224.53     47.49 o
  -4  -7   9      172.51      209.26     60.64 o
  -3  -7   9      126.55      139.04     52.46 o
  -2  -7   9      417.92      412.01     44.86 o
  -1  -7   9     1474.24     1317.68     50.51 o
   0  -7   9    12243.14    12967.71    304.20 o
   1  -7   9      352.45      432.16     25.29 o
   2  -7   9     2659.38     2573.99     61.96 o
   3  -7   9    12783.68    11278.26    251.46 o
   4  -7   9      256.35      215.41     31.10 o
   5  -7   9       31.17      -19.29     31.22 o
   6  -7   9     2827.95     2643.14     79.62 o
   7  -7   9      411.17      441.36     51.16 o
   8  -7   9      525.95      457.38     76.10 o
   9  -7   9     4752.13     4649.02    153.23 o
  10  -7   9       32.18       81.54     93.76 o
  11  -7   9      440.53      420.96    213.59 o
  12  -7   9      463.82      265.13    172.68 o
 -10  -6   9      148.12      151.13    150.06 o
  -9  -6   9     1571.56     1416.64    134.66 o
  -8  -6   9     1210.67     1116.07     92.15 o
  -7  -6   9     1316.41     1324.64     67.62 o
  -6  -6   9    11433.50    11731.98    290.60 o
  -5  -6   9      114.36      140.67     41.57 o
  -4  -6   9       29.97       20.81     41.84 o
  -3  -6   9     1681.75     1648.84     75.57 o
  -2  -6   9      153.56       88.64     35.27 o
  -1  -6   9      632.76      669.57     37.56 o
   0  -6   9     7941.60     8263.98    179.73 o
   1  -6   9     3123.02     3088.83     63.64 o
   2  -6   9     1987.40     1994.90     49.34 o
   3  -6   9    24021.01    22123.83    467.09 o
   4  -6   9      231.45      181.51     27.92 o
   5  -6   9        0.14       -8.09     31.38 o
   6  -6   9      971.59      907.74     56.17 o
   7  -6   9       63.88       49.99     51.64 o
   8  -6   9      239.35      301.20     56.54 o
   9  -6   9     2127.11     2021.72    114.86 o
  10  -6   9       41.04     -140.45    103.59 o
  11  -6   9       24.94     -147.89    111.74 o
  12  -6   9       21.12      228.86    146.03 o
 -11  -5   9      425.07      308.79    172.92 o
 -10  -5   9      148.05      166.80    111.74 o
  -9  -5   9      299.70      558.86    102.37 o
  -8  -5   9      974.90      948.57     68.30 o
  -7  -5   9        2.35       36.60     47.36 o
  -6  -5   9      973.91     1048.78     58.45 o
  -5  -5   9      902.95      860.84     46.87 o
  -4  -5   9      918.11      967.54     51.04 o
  -3  -5   9     9329.68     9512.57    208.53 o
  -2  -5   9       68.05       57.01     21.59 o
  -1  -5   9        0.78      -38.79     25.86 o
   0  -5   9     2030.46     1968.82     43.33 o
   1  -5   9      436.50      449.24     23.64 o
   2  -5   9      310.79      312.42     31.55 o
   3  -5   9     1864.18     1747.81     47.76 o
   4  -5   9     1189.59     1065.12     38.26 o
   5  -5   9      332.68      310.40     34.04 o
   6  -5   9     4325.65     4290.66    125.48 o
   7  -5   9     1748.52     1736.09     70.32 o
   8  -5   9      437.93      459.08     64.76 o
   9  -5   9      867.20      785.79     84.05 o
  10  -5   9       50.55       63.30     99.98 o
  11  -5   9      146.37       69.84    113.91 o
  12  -5   9       24.23      115.85    174.86 o
 -11  -4   9      174.11      195.44    121.48 o
 -10  -4   9      122.45       72.49     80.11 o
  -9  -4   9     2224.43     2041.88     92.43 o
  -8  -4   9       17.63       14.32     52.92 o
  -7  -4   9       24.78       47.27     52.77 o
  -6  -4   9     1768.04     2072.45     70.82 o
  -5  -4   9     1052.09     1106.78     48.85 o
  -4  -4   9       67.08      110.03     36.30 o
  -3  -4   9     1401.14     1597.83     48.22 o
  -2  -4   9     5107.35     5352.69    116.29 o
  -1  -4   9    20065.12    21759.80    603.12 o
   1  -4   9      229.04      230.40     16.32 o
   2  -4   9      190.46      181.24     19.56 o
   3  -4   9     1459.37     1839.47     50.54 o
   4  -4   9     2196.13     2097.45     79.68 o
   5  -4   9      154.96      158.37     29.67 o
   6  -4   9     1663.05     1616.16     67.45 o
   7  -4   9      960.11     1022.00     64.95 o
   8  -4   9      933.41      905.91     73.78 o
   9  -4   9     9245.13     9456.45    318.93 o
  10  -4   9      202.15      169.35     93.33 o
  11  -4   9     1295.58     1403.11    132.84 o
  12  -4   9     1879.79     1828.21    161.31 o
 -11  -3   9      254.25      369.86     95.51 o
 -10  -3   9        9.56       37.14     73.52 o
  -9  -3   9     2003.14     1882.75     87.29 o
  -8  -3   9      414.97      422.57     58.67 o
  -7  -3   9     2859.47     2998.00     97.20 o
  -6  -3   9    23427.66    25075.79    513.82 o
  -5  -3   9      491.32      305.47     43.32 o
  -4  -3   9     3810.32     4112.88    104.58 o
  -3  -3   9       88.59      333.45     35.85 o
  -2  -3   9      620.44      753.27     41.36 o
  -1  -3   9     1914.05     2007.74     46.78 o
   0  -3   9    11492.37    11949.01    282.91 o
   1  -3   9       85.68       47.31     13.83 o
   2  -3   9      499.36      465.90     21.32 o
   3  -3   9     5375.79     5070.50    121.55 o
   4  -3   9      487.87      425.69     26.42 o
   5  -3   9     2210.10     2003.76     88.75 o
   6  -3   9     1035.95      930.41     48.59 o
   7  -3   9        0.70       29.76     55.66 o
   8  -3   9       67.48       86.21     60.17 o
   9  -3   9    24519.28    23567.55    754.90 o
  10  -3   9      231.99      343.34     91.24 o
  11  -3   9      327.50      334.70    128.45 o
  12  -3   9      309.08      382.98    171.12 o
 -11  -2   9     1484.79     1453.10    133.93 o
 -10  -2   9      152.37      297.34     83.81 o
  -9  -2   9      319.94      414.27     80.23 o
  -8  -2   9       58.39      110.98     62.79 o
  -7  -2   9      188.77      153.32     50.67 o
  -6  -2   9    29610.59    30734.49    664.64 o
  -5  -2   9     2869.75     3003.61     79.20 o
  -4  -2   9      126.73      118.73     40.64 o
  -3  -2   9     5405.36     6650.51    141.44 o
  -2  -2   9      679.73      788.85     31.61 o
  -1  -2   9      290.44      318.92     18.42 o
   0  -2   9    15615.57    18705.89    928.72 o
   1  -2   9     1392.51     1412.17     30.41 o
   2  -2   9     2203.27     2185.32     60.14 o
   3  -2   9      100.47      218.48     23.88 o
   4  -2   9      449.77      418.70     24.63 o
   5  -2   9     3384.38     3380.91    114.30 o
   6  -2   9       89.33      147.48     31.41 o
   7  -2   9      237.82      257.94     41.78 o
   8  -2   9      902.88      826.24     70.91 o
   9  -2   9     2996.69     2937.55    124.56 o
  10  -2   9      384.78      612.40    108.46 o
  11  -2   9      581.34      713.15    146.90 o
  12  -2   9      499.92      389.58    172.93 o
 -12  -1   9     2246.97     2107.41    189.03 o
 -11  -1   9     1396.36     1276.60    126.08 o
 -10  -1   9        1.93       20.76    112.51 o
  -9  -1   9      154.06       96.31     64.32 o
  -8  -1   9       49.98        2.16     58.24 o
  -7  -1   9      420.49      467.02     56.82 o
  -6  -1   9      414.61      480.63     57.17 o
  -5  -1   9      258.58      264.85     43.96 o
  -4  -1   9       74.11       23.24     32.32 o
  -3  -1   9     1512.11     1558.01     54.23 o
  -2  -1   9     3410.30     4149.13    130.35 o
  -1  -1   9      477.20      499.85     18.59 o
   0  -1   9    10387.96    14734.92    343.59 o
   1  -1   9     2523.43     2634.33     50.38 o
   2  -1   9      485.72      500.76     31.35 o
   3  -1   9      290.53      420.38     33.45 o
   4  -1   9      314.20      324.25     23.60 o
   5  -1   9     1667.91     1604.45     49.28 o
   6  -1   9     1494.34     1360.66     84.07 o
   7  -1   9       38.23       31.01     77.94 o
   8  -1   9     1206.91     1147.98     96.00 o
   9  -1   9      604.52      621.18    102.74 o
  10  -1   9       32.14     -178.67    119.11 o
  11  -1   9      213.42      174.99    179.77 o
  12  -1   9      286.58       64.33    184.81 o
 -12   0   9        4.35     -208.20    138.80 o
 -11   0   9        1.87       -3.92    101.37 o
 -10   0   9      840.60      773.40    103.57 o
  -9   0   9      340.53      367.41     90.43 o
  -8   0   9       34.01      -62.24     69.16 o
  -7   0   9      150.03      116.66     64.95 o
  -6   0   9       65.60       61.61     45.67 o
  -5   0   9      222.73      262.42     40.72 o
  -4   0   9      459.04      535.26     38.92 o
  -3   0   9        7.92       72.67     31.41 o
  -2   0   9      811.75      882.58     30.64 o
  -1   0   9       45.06       34.84     13.84 o
   1   0   9      526.01      541.65     17.83 o
   2   0   9      779.86      853.16     27.85 o
   3   0   9     2269.24     2621.15    105.28 o
   4   0   9      219.65      251.69     43.95 o
   5   0   9      319.75      163.11     43.12 o
   6   0   9     3570.01     3639.52    154.81 o
   7   0   9     1037.83     1103.12     86.50 o
   8   0   9      260.31      319.81    122.03 o
   9   0   9     7079.24     6938.90    262.93 o
  10   0   9       44.82      138.93    126.82 o
  11   0   9      486.70      349.99    373.93 o
  12   0   9      144.05      -10.40    185.20 o
 -12   1   9      142.28      149.38    125.85 o
 -11   1   9       25.58       70.76    110.75 o
 -10   1   9      227.25      225.33     84.65 o
  -9   1   9     2072.10     2080.36    108.01 o
  -8   1   9      766.62      711.17     70.38 o
  -7   1   9       36.42       60.25    104.72 o
  -6   1   9     9695.68    11021.12    381.02 o
  -5   1   9      430.61      462.58     44.07 o
  -4   1   9      695.04      785.07     43.90 o
  -3   1   9     3857.47     4235.67    111.07 o
  -2   1   9      457.86      546.35     26.56 o
  -1   1   9        2.63      -21.70     14.47 o
   1   1   9     4146.76     4683.52     96.24 o
   2   1   9     4613.77     4899.70    186.31 o
   3   1   9    20571.28    20081.18    903.14 o
   4   1   9      434.04      444.79     37.07 o
   5   1   9       63.92      -38.59     40.81 o
   6   1   9      860.85      929.14    102.67 o
   7   1   9     1289.76     1265.05     93.65 o
   8   1   9      404.95      384.95     86.80 o
   9   1   9    12710.20    13382.11    469.70 o
  10   1   9       94.81       -9.41    132.35 o
  11   1   9      218.29      224.50    162.26 o
 -12   2   9      993.16     1037.31    143.89 o
 -11   2   9      118.12      118.42     95.34 o
 -10   2   9      275.28      263.53     88.47 o
  -9   2   9       11.74      115.08     73.71 o
  -8   2   9        2.53       50.41     63.94 o
  -7   2   9       31.34       33.07     72.79 o
  -6   2   9     3810.84     4225.40    152.18 o
  -5   2   9      331.43      348.21     42.01 o
  -4   2   9     2179.94     2325.69     93.22 o
  -3   2   9     4617.14     5082.16    122.62 o
  -2   2   9      112.57       96.66     21.13 o
  -1   2   9     3925.29     4150.06    102.43 o
   1   2   9     2866.04     2907.01     66.31 o
   2   2   9     2179.17     1880.43     45.76 o
   4   2   9      112.31      124.85     31.07 o
   5   2   9      747.32      685.93     51.23 o
   6   2   9     2624.34     2639.36    108.90 o
   7   2   9       41.30       28.80     68.42 o
   8   2   9        1.95      133.99     98.70 o
   9   2   9     1449.95     1450.94    116.81 o
  10   2   9      392.54      495.11    143.25 o
  11   2   9      393.30      570.83    179.67 o
 -12   3   9     4773.11     4380.12    221.07 o
 -11   3   9       56.24     -158.60    105.74 o
 -10   3   9      186.24      179.95     87.99 o
  -9   3   9      641.43      655.79     82.86 o
  -8   3   9      144.33      184.43     64.31 o
  -7   3   9      847.95      901.66     70.90 o
  -6   3   9      708.55      656.58     67.51 o
  -5   3   9      331.93      304.42     53.97 o
  -4   3   9     3163.84     3008.50    125.32 o
  -3   3   9      438.67      706.27     39.18 o
  -2   3   9      941.36      964.21     33.16 o
  -1   3   9     5342.90     5340.80    181.32 o
   0   3   9     2438.29     2524.72     52.57 o
   1   3   9      179.27      167.37     14.35 o
   2   3   9      372.14      330.00     20.42 o
   3   3   9     5471.96     4668.38    171.41 o
   4   3   9      281.00      339.92     39.45 o
   5   3   9      325.65      266.82     55.22 o
   6   3   9     1610.49     1496.09    126.57 o
   7   3   9        6.18      -45.60     84.20 o
   8   3   9     3062.26     3032.21    178.81 o
   9   3   9      162.81      229.52    100.53 o
  10   3   9       24.39     -131.56    171.26 o
  11   3   9      570.01      295.70    193.95 o
 -12   4   9      204.43       51.91    135.73 o
 -11   4   9      211.95       84.84    105.18 o
 -10   4   9       76.83      -12.98     91.06 o
  -9   4   9     2522.16     2687.02    117.65 o
  -8   4   9       60.91       23.20    108.40 o
  -7   4   9      666.74      744.85     72.92 o
  -6   4   9       71.44      156.07     50.29 o
  -5   4   9      365.60      332.06     77.84 o
  -4   4   9     2507.72     2444.33     74.05 o
  -3   4   9     4130.55     5095.41    119.02 o
  -2   4   9     2925.45     2644.71     64.76 o
  -1   4   9     2782.70     2586.09     85.56 o
   0   4   9     3027.17     3055.16     75.90 o
   1   4   9     3753.28     3592.29     73.05 o
   2   4   9     1126.74      963.14     26.89 o
   3   4   9       71.42       55.24     18.94 o
   4   4   9      113.99      101.96     33.63 o
   5   4   9       51.95      -34.08     53.07 o
   6   4   9     2433.46     2300.00     99.64 o
   7   4   9      703.27      694.82    100.85 o
   8   4   9     1214.16     1126.51    113.36 o
   9   4   9      920.47      952.24    118.75 o
  10   4   9       54.90       93.45    138.13 o
  11   4   9      340.60      240.30    173.92 o
 -12   5   9      873.47      912.79    142.51 o
 -11   5   9       22.30      -42.85    114.49 o
 -10   5   9      329.07      348.65    102.83 o
  -9   5   9     3029.63     2955.61    160.28 o
  -8   5   9      579.28      697.26     73.57 o
  -7   5   9       18.19       33.92     56.05 o
  -6   5   9     4371.19     4598.41    123.11 o
  -5   5   9      196.62       24.56     59.76 o
  -4   5   9       14.40      -45.80     30.53 o
  -3   5   9      209.97      227.79     22.68 o
  -2   5   9        1.77      -21.03     14.02 o
  -1   5   9     1781.13     1457.65     58.10 o
   1   5   9     7823.48     7331.53    222.71 o
   2   5   9     3072.14     2813.34     60.14 o
   3   5   9     3039.10     2977.53    100.76 o
   4   5   9      394.18      318.68     30.71 o
   5   5   9       22.18       28.64     53.05 o
   6   5   9      669.54      697.81     69.87 o
   7   5   9      569.36      480.46     83.75 o
   8   5   9       20.03      -45.06     80.96 o
   9   5   9     3319.76     3460.60    181.75 o
  10   5   9      281.53      342.03    161.92 o
 -12   6   9        4.68      108.96    129.49 o
 -11   6   9       79.77      -25.08    118.34 o
 -10   6   9      376.16      517.71    110.54 o
  -9   6   9     3122.18     3289.47    145.80 o
  -8   6   9      114.83      211.23     63.66 o
  -7   6   9      128.25       99.67     54.99 o
  -6   6   9     5123.92     5277.12    133.14 o
  -5   6   9        0.30      -53.56     35.71 o
  -4   6   9      176.29      224.59     33.85 o
  -3   6   9    11074.18    10480.89    296.50 o
  -2   6   9       22.83       14.16     27.22 o
  -1   6   9     2858.78     2522.60     73.31 o
   0   6   9     8460.44     8342.93    217.93 o
   1   6   9      557.47      528.43     24.08 o
   2   6   9     4050.87     3858.35    103.06 o
   3   6   9      167.85      138.20     37.13 o
   4   6   9     2368.43     2262.06    100.03 o
   5   6   9        7.77      -81.81     54.54 o
   6   6   9     1272.29     1359.77    157.82 o
   7   6   9      113.64       14.71     77.71 o
   8   6   9       16.93      -65.05     87.11 o
   9   6   9      641.83      750.45    141.93 o
  10   6   9       15.26      180.27    143.87 o
 -12   7   9      616.66      546.44    145.55 o
 -11   7   9        0.05      -36.62    106.15 o
 -10   7   9     1889.90     1895.91    128.80 o
  -9   7   9     2898.76     3287.51    134.95 o
  -8   7   9       13.52      -12.37     70.49 o
  -7   7   9      542.32      653.94     60.21 o
  -6   7   9     1866.14     1992.76     73.02 o
  -5   7   9      468.04      517.77     41.13 o
  -4   7   9       28.85       42.12     33.52 o
  -3   7   9     5092.77     5102.83    135.59 o
  -2   7   9     4879.88     4616.15    160.52 o
  -1   7   9     2909.54     2717.68     76.85 o
   0   7   9     3767.80     3925.77    103.38 o
   1   7   9      354.25      317.22     36.25 o
   2   7   9     7247.96     6741.61    190.66 o
   3   7   9       41.43      146.58     35.85 o
   4   7   9       78.10       42.48     38.32 o
   5   7   9       37.60       41.65     59.56 o
   6   7   9      838.98      834.93     79.54 o
   7   7   9     1581.86     1808.26    116.81 o
   8   7   9      452.94      404.92     97.39 o
   9   7   9       82.77      173.31    131.74 o
  10   7   9       18.42       44.28    152.03 o
 -11   8   9      158.43       69.02    153.04 o
 -10   8   9     1039.80      953.37    110.82 o
  -9   8   9       56.55       25.46     76.49 o
  -8   8   9     1557.93     1593.65     83.39 o
  -7   8   9     2207.13     2254.03     83.78 o
  -6   8   9     6905.55     6632.39    202.99 o
  -5   8   9      201.79      150.28     41.59 o
  -4   8   9       14.36      -41.73     34.93 o
  -3   8   9     3226.70     3105.05     89.70 o
  -2   8   9     4931.03     4631.17    113.76 o
  -1   8   9     2323.41     2022.37     58.80 o
   0   8   9     4030.25     3607.08     90.18 o
   1   8   9      217.97      214.74     32.60 o
   2   8   9     5441.08     5213.64    180.80 o
   3   8   9      355.17      326.38     61.76 o
   4   8   9      984.41      904.63     63.44 o
   5   8   9       39.72      -58.70     65.50 o
   6   8   9      721.90      950.88     89.21 o
   7   8   9     1284.10     1374.57    141.39 o
   8   8   9      399.09      549.53    116.76 o
   9   8   9       84.80      162.64    143.73 o
 -11   9   9      156.18      165.37    150.84 o
 -10   9   9      348.18      372.63     89.39 o
  -9   9   9        3.62      -19.98     74.19 o
  -8   9   9     2930.10     3105.82    125.09 o
  -7   9   9     1554.80     1503.05    100.28 o
  -6   9   9      107.61      153.96     56.12 o
  -5   9   9        8.66      -65.79     43.86 o
  -4   9   9       74.63       34.43     45.23 o
  -3   9   9    14057.69    13181.55    325.48 o
  -2   9   9     2528.16     2222.40     68.64 o
  -1   9   9      330.29      246.19     34.05 o
   0   9   9     2035.81     2029.12     65.89 o
   1   9   9        5.30      -63.08     42.05 o
   2   9   9     2792.58     2765.20     94.75 o
   3   9   9      377.07      461.86     47.67 o
   4   9   9      117.29      192.26     61.44 o
   5   9   9      346.85      212.91     72.79 o
   6   9   9       42.07        8.65     86.69 o
   7   9   9       94.02       33.35    100.96 o
   8   9   9        3.00     -128.03    158.15 o
   9   9   9      625.74      517.02    181.04 o
 -11  10   9        0.43      -90.87    161.64 o
 -10  10   9      694.38      561.92    115.32 o
  -9  10   9     1471.99     1493.91    124.68 o
  -8  10   9      364.00      430.07     84.02 o
  -7  10   9     1091.35     1038.82     85.53 o
  -6  10   9      568.98      509.73     67.78 o
  -5  10   9      181.96      163.16     60.96 o
  -4  10   9      899.66      886.93    103.94 o
  -3  10   9    12278.18    12564.88    317.32 o
  -2  10   9        9.04       18.72     53.72 o
  -1  10   9     1246.42     1133.53     57.62 o
   0  10   9      247.66      295.29     44.84 o
   1  10   9      227.40      216.57     49.99 o
   2  10   9       11.86      -35.28     56.52 o
   3  10   9     3340.31     3026.44    140.40 o
   4  10   9     5130.57     5340.01    171.20 o
   5  10   9      339.97      296.31     86.49 o
   6  10   9      282.91      244.00    116.98 o
   7  10   9      647.77      357.22    148.11 o
   8  10   9      173.62       19.01    255.28 o
 -11  11   9       33.34       -8.62    164.12 o
 -10  11   9      829.94      794.20    119.37 o
  -9  11   9     4288.17     4619.23    185.17 o
  -8  11   9        2.29       66.05    144.75 o
  -7  11   9     1248.97     1360.18    100.81 o
  -6  11   9     1092.88     1234.27     87.86 o
  -5  11   9     3800.32     3990.81    129.56 o
  -4  11   9       22.92       29.42     59.77 o
  -3  11   9        3.37       95.03     55.73 o
  -2  11   9     6227.71     6264.29    180.48 o
  -1  11   9      725.07      782.22     91.67 o
   0  11   9     1353.85     1369.31     83.97 o
   1  11   9      294.82      287.37     65.88 o
   2  11   9      262.53      229.92     81.65 o
   3  11   9      411.14      441.65     97.77 o
   4  11   9      456.87      562.00    112.51 o
   5  11   9      136.24      343.65    191.33 o
   6  11   9      897.21      954.76    161.24 o
   7  11   9     1207.47     1213.06    227.88 o
 -10  12   9      237.85       69.17    135.23 o
  -9  12   9     2804.01     2312.56    166.82 o
  -8  12   9      400.30      -37.74    118.96 o
  -7  12   9     2149.82     2115.54    117.39 o
  -6  12   9      235.47      350.38     73.60 o
  -5  12   9      523.36      491.81     80.70 o
  -4  12   9      239.13      203.21     72.88 o
  -3  12   9     2402.24     2245.18     97.80 o
  -2  12   9     2572.26     2711.57    108.74 o
  -1  12   9      666.54      712.76     89.00 o
   0  12   9      612.35      592.35     65.85 o
   1  12   9      170.54      224.00     88.47 o
   2  12   9       33.98      -75.45     71.91 o
   3  12   9      636.13      707.11    154.16 o
   4  12   9     1968.32     2160.37    168.97 o
   5  12   9      452.39      311.68    146.21 o
   6  12   9       14.68       14.76    247.37 o
   7  12   9     1700.61     2494.19    261.68 o
 -10  13   9      513.49      478.62    149.39 o
  -9  13   9     1377.75     1380.84    139.79 o
  -8  13   9     1518.61     1545.61    129.03 o
  -7  13   9     2858.60     2798.47    144.16 o
  -6  13   9      181.04      127.26     81.68 o
  -5  13   9      269.18      263.73     74.33 o
  -4  13   9      457.80      490.76     78.07 o
  -3  13   9       25.64       36.30     85.97 o
  -2  13   9      450.61      375.36     77.71 o
  -1  13   9      394.64      435.39     72.49 o
   0  13   9     1050.54      721.34    110.61 o
   1  13   9      245.73      324.74     80.54 o
   2  13   9      718.73      575.13     91.30 o
   3  13   9       31.27     -119.67    123.28 o
   4  13   9      416.71      454.86    160.23 o
   5  13   9      162.59       57.18    216.25 o
   6  13   9      201.61      456.93    283.36 o
  -9  14   9      427.70      612.99    153.74 o
  -8  14   9      129.12       73.98    120.58 o
  -7  14   9      115.53      138.56    106.80 o
  -6  14   9      267.17      434.54    100.24 o
  -5  14   9     1141.70     1276.59    111.82 o
  -4  14   9       44.28       11.37     72.05 o
  -3  14   9     1146.65     1280.31    103.64 o
  -2  14   9      599.97      630.11     89.66 o
  -1  14   9      224.10      266.93     89.98 o
   0  14   9       74.66        4.90     83.68 o
   1  14   9       33.69      107.48     83.19 o
   2  14   9      100.93      118.67    121.41 o
   3  14   9      430.71      492.91    141.78 o
   4  14   9     1970.51     2084.76    210.60 o
   5  14   9       13.58      -80.41    253.65 o
  -8  15   9      735.49     1007.45    146.31 o
  -7  15   9        2.84     -148.45    110.45 o
  -6  15   9       37.48      109.97    107.93 o
  -5  15   9      481.98      615.84    111.15 o
  -4  15   9      130.64      215.72    109.84 o
  -3  15   9       24.02       -3.07     97.90 o
  -2  15   9     1535.13     1849.61    126.35 o
  -1  15   9      369.70      569.02    106.85 o
   0  15   9      127.05      150.27     95.99 o
   1  15   9      695.79      632.33    114.89 o
   2  15   9       92.25      121.33    152.51 o
   3  15   9      210.72      534.35    185.42 o
   4  15   9     1700.09     2036.12    331.20 o
  -7  16   9      311.39      383.48    143.59 o
  -6  16   9      107.52       76.49    162.77 o
  -5  16   9       63.96      167.08    110.62 o
  -4  16   9      854.62     1043.96    130.67 o
  -3  16   9      313.20      195.54    114.91 o
  -2  16   9     2493.80     2509.51    192.73 o
  -1  16   9      515.50      559.86    118.35 o
   0  16   9      183.21      129.21    123.83 o
   1  16   9      979.49     1329.32    188.80 o
   2  16   9       86.65     -135.17    315.90 o
  -5  17   9       78.03       18.32    126.17 o
  -4  17   9      671.26      844.37    150.20 o
  -3  17   9        6.74      184.64    142.12 o
  -2  17   9       34.89       89.49    143.98 o
  -1  17   9      103.65      121.53    168.62 o
   0  17   9      793.33      761.45    143.07 o
   1 -18  10      106.10      315.47    162.76 o
   2 -18  10     1395.19     1980.25    166.14 o
   3 -18  10       13.72       59.43    230.68 o
  -2 -17  10       88.15      216.13    137.25 o
  -1 -17  10      129.43       82.02    144.24 o
   0 -17  10      172.07      381.18    141.12 o
   1 -17  10       49.17        1.22    139.25 o
   2 -17  10      377.94      206.09    133.35 o
   3 -17  10       22.84      -51.42    120.50 o
   4 -17  10     1446.50     1575.82    147.31 o
   5 -17  10     2017.97     2261.98    176.36 o
   6 -17  10      615.87      696.33    135.93 o
  -3 -16  10       60.96     -108.34    180.53 o
  -2 -16  10      247.21      349.43    195.86 o
  -1 -16  10     1247.10     1184.65    125.63 o
   0 -16  10       53.20      321.83    109.22 o
   1 -16  10       72.82      140.14     96.43 o
   2 -16  10      583.10      645.90    103.37 o
   3 -16  10      524.78      710.39    142.99 o
   4 -16  10       14.89      323.59    105.04 o
   5 -16  10       39.57        5.36    101.84 o
   6 -16  10      434.41      544.40    116.82 o
   7 -16  10      369.61      469.24    133.88 o
  -4 -15  10      499.33      786.82    178.65 o
  -3 -15  10       26.53      -31.34    136.52 o
  -2 -15  10      176.98       59.61    128.57 o
  -1 -15  10     2462.04     2668.07    145.10 o
   0 -15  10      208.80      193.61     98.21 o
   1 -15  10      943.62     1240.21    104.11 o
   2 -15  10     2591.31     3001.89    157.55 o
   3 -15  10       56.17       93.19     92.49 o
   4 -15  10      423.41      564.96    131.08 o
   5 -15  10      132.38      240.46    130.82 o
   6 -15  10      601.71      543.68    109.15 o
   7 -15  10      429.30      448.62    112.26 o
   8 -15  10     5104.95     5043.13    243.51 o
  -5 -14  10     3167.25     3162.80    217.69 o
  -4 -14  10      140.89      149.06    133.19 o
  -3 -14  10       36.28      104.44    126.05 o
  -2 -14  10      580.85      628.63    125.68 o
  -1 -14  10      526.83      385.85    106.61 o
   0 -14  10     1147.05     1206.82     93.01 o
   1 -14  10     3438.11     3915.63    144.61 o
   2 -14  10      648.09      970.55    101.32 o
   3 -14  10      895.74      996.00     93.26 o
   4 -14  10      802.66      838.08     92.02 o
   5 -14  10     2166.50     2048.55    120.58 o
   6 -14  10      109.88      104.80     88.72 o
   7 -14  10     1016.22     1154.93    130.31 o
   8 -14  10      571.22      358.96    117.58 o
   9 -14  10        4.94      117.53    119.05 o
  -6 -13  10      110.51       -4.66    158.17 o
  -5 -13  10     2074.39     1899.65    162.65 o
  -4 -13  10      216.03      224.34     99.36 o
  -3 -13  10     2321.32     2432.11    137.24 o
  -2 -13  10       23.30      -38.42     85.42 o
  -1 -13  10      527.40      586.84     91.35 o
   0 -13  10       50.04       47.39     69.42 o
   1 -13  10      119.67       34.24     94.78 o
   2 -13  10      831.48      903.63     85.42 o
   3 -13  10      241.08      241.78     74.10 o
   4 -13  10      555.34      415.95     76.19 o
   5 -13  10     1286.01     1130.04     92.18 o
   6 -13  10      388.63      306.17     84.15 o
   7 -13  10        7.70      121.54     92.90 o
   8 -13  10       30.91      -82.19     97.60 o
   9 -13  10       72.16       12.37     97.00 o
  10 -13  10       15.12     -182.34    138.16 o
  -7 -12  10     1138.21     1070.09    175.60 o
  -6 -12  10     1619.57     1421.77    166.01 o
  -5 -12  10      260.89      364.97    100.55 o
  -4 -12  10      552.38      500.47    104.28 o
  -3 -12  10      971.98     1089.96    102.09 o
  -2 -12  10     1716.39     1469.58    100.38 o
  -1 -12  10    17925.64    17944.69    597.26 o
   0 -12  10      441.81      469.96     61.42 o
   1 -12  10     1526.69     1523.62     96.43 o
   2 -12  10     3956.45     4250.79    135.50 o
   3 -12  10     1602.78     1620.73     81.71 o
   4 -12  10      315.06      298.91     60.59 o
   5 -12  10       46.74       81.80     59.75 o
   6 -12  10      149.59      108.28     58.35 o
   7 -12  10      689.17      681.56     77.47 o
   8 -12  10     1642.18     1602.29    136.31 o
   9 -12  10        0.21        2.23     94.48 o
  10 -12  10      384.91      464.05    163.67 o
  -8 -11  10      207.81      421.79    166.47 o
  -7 -11  10     4083.58     4057.82    225.74 o
  -6 -11  10     1209.44     1185.62    124.15 o
  -5 -11  10        4.03      116.20     96.57 o
  -4 -11  10      536.17      637.54    109.98 o
  -3 -11  10      400.82      329.87     82.83 o
  -2 -11  10      515.19      526.25     64.98 o
  -1 -11  10    11870.62    11979.36    371.99 o
   0 -11  10     1207.93     1346.39     69.77 o
   1 -11  10      234.20       93.36     51.79 o
   2 -11  10      482.80      484.41     65.59 o
   3 -11  10       17.75        8.93     44.98 o
   4 -11  10      528.85      575.60     68.72 o
   5 -11  10      166.62       64.79     47.93 o
   6 -11  10      150.81      100.15     65.91 o
   7 -11  10     1155.34     1060.97    101.16 o
   8 -11  10     1974.17     2105.03     98.22 o
   9 -11  10      119.13       36.89     80.72 o
  10 -11  10       72.48       25.40    102.84 o
  11 -11  10        1.93      -87.32    166.85 o
  -8 -10  10      490.42      539.82    161.43 o
  -7 -10  10      672.88      741.69    127.80 o
  -6 -10  10      959.77     1028.42    116.18 o
  -5 -10  10     1787.74     1989.16    151.71 o
  -4 -10  10      411.41      308.25     69.90 o
  -3 -10  10      192.62      114.11     53.54 o
  -2 -10  10      838.90      783.90     60.49 o
  -1 -10  10      174.61      112.79     50.18 o
   0 -10  10     1508.07     1552.44     79.98 o
   1 -10  10     4249.54     3932.53    143.70 o
   2 -10  10      197.97      285.76     33.79 o
   3 -10  10        3.03      -52.40     34.93 o
   4 -10  10      895.98      825.12     48.91 o
   5 -10  10     2837.35     2697.48     80.39 o
   6 -10  10     1242.09     1188.31     60.21 o
   7 -10  10      468.18      531.74     71.62 o
   8 -10  10     9864.13     9565.40    327.23 o
   9 -10  10        2.35       65.18     71.10 o
  10 -10  10        4.82      -19.94    100.50 o
  11 -10  10     1156.14     1189.67    170.70 o
  -9  -9  10      231.64      432.50    187.94 o
  -8  -9  10       52.98      101.48    152.26 o
  -7  -9  10     2675.77     2534.69    158.82 o
  -6  -9  10      333.10      430.80    100.77 o
  -5  -9  10     6252.33     6216.47    185.64 o
  -4  -9  10     1282.60     1102.01     72.63 o
  -3  -9  10     2323.18     2327.60     93.51 o
  -2  -9  10      784.85      747.73     54.44 o
  -1  -9  10     2078.84     1808.45     77.38 o
   0  -9  10     1116.94     1015.50     55.26 o
   1  -9  10       42.99       46.93     35.25 o
   2  -9  10     7414.14     7024.28    175.86 o
   3  -9  10      119.09      120.67     55.37 o
   4  -9  10      921.21      888.63     45.39 o
   5  -9  10    39299.10    38431.98    836.22 o
   6  -9  10       24.83       27.63     42.24 o
   7  -9  10       77.51       37.84     52.91 o
   8  -9  10      154.82      186.08     64.43 o
   9  -9  10       42.51       -8.14     71.57 o
  10  -9  10      291.17      292.49    101.33 o
  11  -9  10      177.84       58.25    131.45 o
  -9  -8  10      100.82       96.35    140.61 o
  -8  -8  10      130.59       79.53     95.48 o
  -7  -8  10      241.79      156.83     82.62 o
  -6  -8  10     1403.19     1403.17     90.85 o
  -5  -8  10       82.15       53.98     63.59 o
  -4  -8  10       80.44       -6.52     63.65 o
  -3  -8  10      403.20      290.33     50.94 o
  -2  -8  10      176.53      124.64     44.67 o
  -1  -8  10    18669.27    17422.73    428.11 o
   0  -8  10     1270.80     1030.34     48.65 o
   1  -8  10      712.27      636.56     30.68 o
   2  -8  10      517.67      396.04     29.28 o
   3  -8  10      156.02      182.26     33.22 o
   4  -8  10      322.75      326.60     43.83 o
   5  -8  10       81.28      206.30     48.24 o
   6  -8  10       84.12      128.39     41.35 o
   7  -8  10      296.24      380.76     47.96 o
   8  -8  10      426.28      376.42     56.10 o
   9  -8  10     1067.25     1205.34    142.12 o
  10  -8  10      100.90       50.35     97.83 o
  11  -8  10      796.66      881.08    134.38 o
 -10  -7  10       28.34      394.34    200.86 o
  -9  -7  10      461.50      424.44    112.42 o
  -8  -7  10      338.48      437.72     90.91 o
  -7  -7  10     6435.48     6432.71    180.88 o
  -6  -7  10      913.81      896.02     69.38 o
  -5  -7  10      958.88      739.83     55.88 o
  -4  -7  10      162.77      186.03     54.84 o
  -3  -7  10      362.43      258.34     59.58 o
  -2  -7  10      486.50      386.19     55.01 o
  -1  -7  10     8671.54     8355.85    214.56 o
   0  -7  10       12.59      -42.46     28.31 o
   1  -7  10      248.35      183.84     23.41 o
   2  -7  10     4637.40     4712.92    101.31 o
   3  -7  10      463.50      528.97     32.58 o
   4  -7  10      219.34      153.05     32.81 o
   5  -7  10     1354.33     1407.23     52.54 o
   6  -7  10        0.10      -24.42     40.30 o
   7  -7  10      536.08      599.42     65.74 o
   8  -7  10     1653.75     1692.68    112.40 o
   9  -7  10      505.47      478.58     86.26 o
  10  -7  10        7.01     -101.73    110.78 o
  11  -7  10      520.06      442.03    133.59 o
  12  -7  10      507.28      683.31    279.37 o
 -10  -6  10     3447.46     3386.53    199.01 o
  -9  -6  10      433.89      385.38    105.53 o
  -8  -6  10      190.96      150.20     73.00 o
  -7  -6  10      335.28      316.51     53.10 o
  -6  -6  10       36.98       59.51     62.66 o
  -5  -6  10      531.87      506.95     52.78 o
  -4  -6  10     5060.04     5167.49    169.00 o
  -3  -6  10      436.27      412.21     31.44 o
  -2  -6  10      984.12      894.08     50.48 o
  -1  -6  10    51260.39    50093.45   2405.68 o
   0  -6  10       22.49      -37.95     25.30 o
   1  -6  10     7729.67     7326.14    156.55 o
   2  -6  10    20121.90    21310.04    928.52 o
   3  -6  10        4.42        3.03     28.70 o
   4  -6  10      120.10      125.68     28.03 o
   5  -6  10     4642.49     4122.14    122.68 o
   6  -6  10       82.47       51.35     38.18 o
   7  -6  10        5.25      -43.16     40.92 o
   8  -6  10     3491.50     3589.10    122.18 o
   9  -6  10        3.00       83.94     80.28 o
  10  -6  10      160.22       23.82     93.46 o
  11  -6  10     1674.98     1877.90    155.66 o
  12  -6  10       31.53      -36.02    146.87 o
 -11  -5  10       48.61     -314.53    209.69 o
 -10  -5  10       46.67       37.48     98.36 o
  -9  -5  10       96.33      166.62     78.20 o
  -8  -5  10      230.56      408.33     66.35 o
  -7  -5  10      695.12      615.66     60.03 o
  -6  -5  10      172.93      112.15     47.27 o
  -5  -5  10     2981.85     3099.36     89.07 o
  -4  -5  10    17219.19    17939.85    431.07 o
  -3  -5  10        2.20      -40.74     27.51 o
  -2  -5  10      194.45      158.16     23.73 o
  -1  -5  10     5778.08     5309.53    124.49 o
   0  -5  10     7066.51     6666.08    150.28 o
   1  -5  10      877.83      904.33     31.80 o
   2  -5  10    16644.85    18177.07    615.58 o
   3  -5  10       19.87       -6.85     35.36 o
   4  -5  10       24.19       30.52     26.34 o
   5  -5  10    12860.72    12652.07    316.90 o
   6  -5  10       54.01       28.31     47.37 o
   7  -5  10      722.98      701.61     53.33 o
   8  -5  10      683.13      768.71     57.97 o
   9  -5  10      368.62      398.46     86.33 o
  10  -5  10      806.01     1067.72    166.48 o
  11  -5  10     4007.74     3681.82    190.02 o
  12  -5  10      746.98      862.23    158.31 o
 -11  -4  10     2083.61     2016.48    191.98 o
 -10  -4  10     7023.53     6688.62    194.57 o
  -9  -4  10      483.21      565.57     92.83 o
  -8  -4  10        5.22      127.63     71.87 o
  -7  -4  10      750.12      843.46     57.98 o
  -6  -4  10     3354.59     3338.63     91.05 o
  -5  -4  10      171.73      150.37     38.10 o
  -4  -4  10     3353.68     4104.90    105.80 o
  -3  -4  10      117.55      100.41     28.57 o
  -2  -4  10     2715.57     3092.46     87.45 o
   0  -4  10     4268.46     3847.07     93.02 o
   1  -4  10     1651.66     1654.00     40.11 o
   2  -4  10     1563.06     1647.52     41.14 o
   3  -4  10       53.39        7.78     26.75 o
   4  -4  10      650.16      545.20     31.84 o
   5  -4  10     2907.92     2690.52     76.02 o
   6  -4  10      391.04      403.21     40.81 o
   7  -4  10      199.12      141.71     44.73 o
   8  -4  10      134.50      262.31     64.80 o
   9  -4  10      181.82      307.68     81.63 o
  10  -4  10      285.12      324.35     97.94 o
  11  -4  10     3374.17     3182.20    179.30 o
  12  -4  10        0.92       23.85    152.80 o
 -11  -3  10      567.05      473.39     92.11 o
 -10  -3  10     1753.93     1650.68    102.80 o
  -9  -3  10       48.96      -75.56     64.82 o
  -8  -3  10       15.88       82.79     52.62 o
  -7  -3  10    11456.33    12263.47    280.69 o
  -6  -3  10     7308.24     7569.98    163.25 o
  -5  -3  10     1473.00     1531.20     59.34 o
  -4  -3  10    19866.23    24914.28    522.46 o
  -3  -3  10      500.39      550.37     31.39 o
  -2  -3  10     1269.27     1587.82     47.29 o
  -1  -3  10     5242.04     7897.29    182.61 o
   0  -3  10       75.52       55.26     17.11 o
   1  -3  10      244.62      203.86     26.75 o
   2  -3  10      401.66      448.63     23.20 o
   3  -3  10      830.60      740.65     28.36 o
   4  -3  10      116.73       71.14     23.85 o
   5  -3  10     2268.35     1815.76     54.45 o
   6  -3  10     1785.08     1517.12     66.80 o
   7  -3  10      133.10      106.83     55.29 o
   8  -3  10     6957.88     6673.14    199.93 o
   9  -3  10      237.50      331.23     80.63 o
  10  -3  10       17.61       12.90    111.39 o
  11  -3  10     4498.49     4791.17    256.75 o
  12  -3  10       14.66     -351.85    268.64 o
 -11  -2  10        0.77      -13.38    116.24 o
 -10  -2  10     3711.73     3519.90    138.05 o
  -9  -2  10       30.70       39.56     70.29 o
  -8  -2  10        0.27       36.20     59.86 o
  -7  -2  10      528.65      671.31     49.95 o
  -6  -2  10      442.16      489.12     51.74 o
  -5  -2  10     1436.57     1609.53     54.55 o
  -4  -2  10     1056.94     1699.67     53.88 o
  -3  -2  10      214.09      273.01     26.51 o
  -2  -2  10      156.04      226.98     21.94 o
  -1  -2  10      217.68      226.03     18.77 o
   0  -2  10      536.47      524.90     24.91 o
   1  -2  10     2354.69     2609.61     56.47 o
   2  -2  10     1033.29     1315.87     50.32 o
   3  -2  10       31.56       82.68     31.64 o
   4  -2  10      186.98      147.47     22.69 o
   5  -2  10    29192.16    27769.52    912.62 o
   6  -2  10      486.12      502.69     61.84 o
   7  -2  10     1693.81     1784.65     79.60 o
   8  -2  10       13.98      100.72     64.53 o
   9  -2  10       70.25      -80.40     94.47 o
  10  -2  10       12.62      -55.96    135.38 o
  11  -2  10     4274.36     4301.87    283.46 o
  12  -2  10      557.84      965.24    340.88 o
 -12  -1  10       62.61     -101.69    148.24 o
 -11  -1  10       45.32      144.92    107.24 o
 -10  -1  10     2398.55     2411.33    126.47 o
  -9  -1  10      339.00      290.79     77.26 o
  -8  -1  10      379.39      367.66     65.64 o
  -7  -1  10     1292.29     1391.03     75.47 o
  -6  -1  10     2904.25     2972.36    102.50 o
  -5  -1  10     2687.75     3055.00     89.33 o
  -4  -1  10     5963.56     6575.43    165.77 o
  -3  -1  10      129.08      170.56     27.37 o
  -2  -1  10      251.93      338.45     24.65 o
  -1  -1  10     1472.38     2236.78     51.88 o
   0  -1  10     1949.17     2192.47     66.97 o
   1  -1  10     7740.69     9403.51    219.10 o
   2  -1  10        1.89       27.42     14.86 o
   3  -1  10      347.92      380.46     21.70 o
   4  -1  10      364.56      342.42     22.72 o
   6  -1  10      124.99      162.01     49.17 o
   7  -1  10     3041.12     3084.17    128.11 o
   8  -1  10     1133.36     1233.38    111.34 o
   9  -1  10       21.15      -47.63     96.49 o
  10  -1  10        7.36     -170.68    113.79 o
  11  -1  10      950.25     1044.21    277.97 o
  12  -1  10      482.24      730.75    218.26 o
 -12   0  10       65.53       35.42    136.86 o
 -11   0  10      973.19     1310.81    130.75 o
 -10   0  10    15073.04    15648.00    438.03 o
  -9   0  10     1001.98      900.47     92.97 o
  -8   0  10      121.48        6.56     89.60 o
  -7   0  10     3527.17     4368.58    131.85 o
  -6   0  10      164.32      181.53     52.50 o
  -5   0  10      246.06      228.23     43.61 o
  -4   0  10     1807.30     2210.01     69.88 o
  -3   0  10     3603.82     3979.43    106.54 o
  -2   0  10      797.98     1026.33     42.50 o
  -1   0  10    12031.28    14562.64    419.11 o
   0   0  10     1539.95     2154.73     75.10 o
   1   0  10    18714.81    23355.28    786.13 o
   2   0  10     9601.12    11723.49    638.21 o
   3   0  10       17.39       -0.60     34.03 o
   4   0  10      742.32      750.47     48.47 o
   5   0  10    30235.33    29097.53   1451.89 o
   6   0  10     1176.93     1290.26     72.63 o
   7   0  10     1810.57     1757.56    102.44 o
   8   0  10      421.64      770.24    138.68 o
   9   0  10      401.57      299.69     95.25 o
  10   0  10       36.35      -39.20    153.23 o
  11   0  10       53.10      134.66    265.98 o
 -12   1  10      230.92      183.66    144.29 o
 -11   1  10      954.33     1238.70    128.32 o
 -10   1  10       25.35       25.61    115.66 o
  -9   1  10        9.38      -73.92     83.52 o
  -8   1  10       16.75      -55.60     65.81 o
  -7   1  10    12252.51    13570.79    388.21 o
  -6   1  10      259.22      334.60     49.20 o
  -5   1  10      215.34      223.86     44.34 o
  -4   1  10     2547.64     3147.21     89.88 o
  -3   1  10      700.83      873.26     39.01 o
  -2   1  10      364.40      433.80     24.95 o
   0   1  10      112.98      292.70    132.99 o
   1   1  10     8770.06    10069.54    503.39 o
   2   1  10     3826.27     4054.10    111.55 o
   3   1  10      862.80      858.97     31.46 o
   4   1  10     4867.68     4603.92    228.17 o
   5   1  10      709.19      807.05     60.63 o
   6   1  10     1673.23     1771.88     99.46 o
   7   1  10       34.41       65.07     76.72 o
   8   1  10     2731.03     2622.17    190.72 o
   9   1  10     2580.04     2731.78    252.17 o
  10   1  10      391.75      479.95    128.61 o
  11   1  10      123.83      245.99    163.83 o
 -12   2  10       60.38      102.34    168.81 o
 -11   2  10      659.92      944.60    120.24 o
 -10   2  10      110.27       88.83     87.20 o
  -9   2  10      130.01      132.04     81.09 o
  -8   2  10      148.78      124.88     90.52 o
  -7   2  10     4431.02     4799.33    156.01 o
  -6   2  10      153.58      132.67     49.85 o
  -5   2  10      646.49      701.85     51.47 o
  -4   2  10    35732.09    43285.59   1336.72 o
  -3   2  10      331.10      462.49     44.02 o
  -2   2  10     2988.86     3010.97     79.61 o
  -1   2  10    23791.83    30444.83   1916.15 o
   0   2  10        0.07       14.06     35.77 o
   1   2  10      403.49      482.58     22.18 o
   2   2  10      158.50      252.38     21.48 o
   3   2  10     2655.82     2577.20     86.31 o
   4   2  10     4070.53     3710.12    120.47 o
   5   2  10     3711.23     3721.36    130.99 o
   6   2  10      666.43      573.68     61.43 o
   7   2  10        6.68      -66.29    110.06 o
   8   2  10       45.95       87.28     91.28 o
   9   2  10      279.67      317.34    107.87 o
  10   2  10       84.26     -106.02    306.80 o
  11   2  10     3313.41     3476.50    244.47 o
 -12   3  10       11.39      -86.03    134.08 o
 -11   3  10       54.49      183.68    111.79 o
 -10   3  10       46.67      151.31     88.22 o
  -9   3  10      482.95      556.79     90.13 o
  -8   3  10      641.01      733.34     72.46 o
  -7   3  10     1889.81     2044.20     88.42 o
  -6   3  10      386.74      371.12     47.42 o
  -5   3  10     3031.45     3030.90     96.43 o
  -4   3  10    31640.66    36633.84   1262.32 o
  -3   3  10      705.34      613.14     30.76 o
  -2   3  10     3911.35     3776.55    101.91 o
  -1   3  10      617.86      916.61     45.08 o
   0   3  10     4090.04     3841.91    158.83 o
   1   3  10     1108.59     1121.16     34.25 o
   2   3  10     4306.19     4042.60     93.53 o
   3   3  10     3206.37     2566.33    138.71 o
   4   3  10     1912.54     1786.86     82.21 o
   5   3  10    20496.72    19911.91    618.72 o
   6   3  10       88.89      322.96     78.96 o
   7   3  10     2150.40     2164.40    112.69 o
   8   3  10     1637.44     1687.06    168.82 o
   9   3  10        2.70      -88.33    119.11 o
  10   3  10        3.78      112.76    142.04 o
  11   3  10      762.38      906.27    161.45 o
 -12   4  10       34.22      252.35    170.34 o
 -11   4  10       73.81      222.34    115.23 o
 -10   4  10    10482.36    10614.34    334.93 o
  -9   4  10      659.52      738.70     87.45 o
  -8   4  10       10.84       15.98     65.89 o
  -7   4  10     4689.91     5217.35    156.00 o
  -6   4  10       10.83       65.03     45.19 o
  -5   4  10     5466.44     5643.24    169.36 o
  -4   4  10      949.11      657.32     40.28 o
  -3   4  10     1256.21     1203.50     49.80 o
  -2   4  10     2928.61     2703.13     68.80 o
  -1   4  10     8325.07     7978.49    296.53 o
   0   4  10      135.62      185.88     28.45 o
   1   4  10        0.42      -13.90     14.39 o
   2   4  10     1789.36     1653.72     38.85 o
   3   4  10      458.29      305.38     23.69 o
   4   4  10      364.62      393.81     62.14 o
   5   4  10    28287.72    27401.88   1434.92 o
   6   4  10      706.87      764.62     70.33 o
   7   4  10      657.67      597.96     77.80 o
   8   4  10       23.87      -15.32     83.99 o
   9   4  10       12.09      155.87    105.29 o
  10   4  10      181.08      -91.19    178.89 o
  11   4  10      119.49     -130.70    175.51 o
 -12   5  10        8.57      -34.80    150.55 o
 -11   5  10      251.10      235.85    114.75 o
 -10   5  10     3217.93     3104.07    144.79 o
  -9   5  10       10.32       93.08     78.07 o
  -8   5  10       29.25      -78.85     82.16 o
  -7   5  10     2349.98     2614.89     98.25 o
  -6   5  10        5.52        3.83     64.24 o
  -5   5  10     7348.30     7322.30    255.24 o
  -4   5  10     3650.17     4012.41    136.28 o
  -3   5  10     1293.10     1275.35     43.08 o
  -2   5  10      994.93      892.32     32.10 o
   0   5  10     6628.86     6637.44    172.72 o
   1   5  10       41.17        4.13     30.09 o
   2   5  10      118.27      117.03     19.70 o
   3   5  10      295.08      229.72     27.61 o
   4   5  10      254.58      210.83     32.04 o
   5   5  10     1159.04     1071.06     70.53 o
   6   5  10     1620.41     1586.67     88.20 o
   7   5  10      229.52      153.38     76.74 o
   8   5  10      201.38      -13.52     92.10 o
   9   5  10      962.75     1095.43    139.25 o
  10   5  10      298.04      301.74    145.80 o
 -12   6  10       48.64      106.47    135.26 o
 -11   6  10      837.61      791.19    119.92 o
 -10   6  10        5.86       -0.73     99.41 o
  -9   6  10       59.81       15.99     80.03 o
  -8   6  10      558.88      637.81     70.53 o
  -7   6  10     2095.02     2289.35     91.19 o
  -6   6  10      572.47      493.52     52.34 o
  -5   6  10     7317.59     7555.71    202.92 o
  -4   6  10     8020.55     7813.35    215.08 o
  -3   6  10     4021.14     3703.79     89.08 o
  -2   6  10     1514.68     1510.37     89.23 o
  -1   6  10      593.60      645.71     34.79 o
   0   6  10     2795.73     2652.90    127.14 o
   1   6  10      480.64      427.36     27.17 o
   2   6  10      144.22      189.69     25.28 o
   3   6  10     2387.83     2160.42     63.22 o
   4   6  10     2589.13     2508.40    110.15 o
   5   6  10     1598.87     1629.97     83.48 o
   6   6  10      685.10      683.90     74.37 o
   7   6  10      129.60      198.46     77.19 o
   8   6  10      236.44      182.00     86.60 o
   9   6  10      437.55      136.42    123.91 o
  10   6  10      301.26      361.64    146.20 o
 -12   7  10      181.73      251.85    144.28 o
 -11   7  10      296.23      206.03    126.32 o
 -10   7  10      111.59       10.38    107.19 o
  -9   7  10      188.78      229.77     83.87 o
  -8   7  10      666.52      646.16     74.30 o
  -7   7  10      106.90      126.25     55.76 o
  -6   7  10     1985.52     1951.37     72.34 o
  -5   7  10     3848.17     3762.20    109.86 o
  -4   7  10     2868.06     3022.70     85.92 o
  -3   7  10     1705.25     1705.33     60.60 o
  -2   7  10     3960.42     3612.27    109.54 o
  -1   7  10     5657.87     5338.01    145.40 o
   0   7  10      169.28      143.31     19.02 o
   1   7  10       24.73       -9.64     24.99 o
   2   7  10     3513.35     3207.15     90.12 o
   3   7  10      399.59      492.72     63.61 o
   4   7  10      596.73      700.22     79.65 o
   5   7  10     1185.84     1151.68     80.20 o
   6   7  10      463.83      459.30     77.23 o
   7   7  10     1136.79     1100.39    121.79 o
   8   7  10       15.97      141.69    121.54 o
   9   7  10      107.69      244.71    140.47 o
 -11   8  10      118.66      148.58    122.38 o
 -10   8  10     4568.63     4595.44    186.99 o
  -9   8  10      355.57      280.89     86.43 o
  -8   8  10      154.85       90.59     67.84 o
  -7   8  10      630.49      627.66     63.20 o
  -6   8  10      249.10      280.00     60.23 o
  -5   8  10     2918.07     2879.93     93.16 o
  -4   8  10     5041.92     5134.96    141.28 o
  -3   8  10      153.34       90.44     31.49 o
  -2   8  10     2712.09     2508.68     88.42 o
  -1   8  10      360.56      360.17     43.98 o
   0   8  10      131.24       33.38     32.02 o
   1   8  10      213.25      218.73     38.54 o
   2   8  10     3989.55     3660.82    131.18 o
   3   8  10      190.58      144.72     42.91 o
   4   8  10      321.22      337.95     61.53 o
   5   8  10     5008.94     5118.00    160.80 o
   6   8  10     1086.93     1248.39     97.14 o
   7   8  10      487.05      489.72    124.48 o
   8   8  10       79.51      150.94    205.25 o
   9   8  10      155.23       46.59    141.12 o
 -11   9  10      512.11      658.45    168.02 o
 -10   9  10     1288.16     1818.65    201.34 o
  -9   9  10        1.43     -128.67     99.81 o
  -8   9  10      180.48       77.10     94.60 o
  -7   9  10       19.77       40.26     57.78 o
  -6   9  10       14.09       41.26     52.84 o
  -5   9  10     2624.10     2538.22     95.19 o
  -4   9  10     4562.21     4454.33    131.59 o
  -3   9  10     5374.28     5230.82    173.50 o
  -2   9  10       46.08      -20.77     51.57 o
  -1   9  10     7751.48     7592.27    187.19 o
   0   9  10     4905.47     4810.51    132.99 o
   1   9  10      178.26      169.17     49.77 o
   2   9  10      562.01      581.83     55.36 o
   3   9  10       45.79      -35.13     77.24 o
   4   9  10      689.71      614.89     69.67 o
   5   9  10      514.95      579.14     77.17 o
   6   9  10       45.47       85.07     75.23 o
   7   9  10       14.80       -3.75    111.43 o
   8   9  10        3.67      315.66    262.16 o
 -11  10  10      920.36      940.75    194.32 o
 -10  10  10       71.97      121.34    126.27 o
  -9  10  10      781.13     1117.66    150.78 o
  -8  10  10       93.38      175.77     86.20 o
  -7  10  10     1155.81     1258.34     95.48 o
  -6  10  10      252.09      240.22     69.66 o
  -5  10  10     2260.65     2229.93     94.60 o
  -4  10  10     3803.93     4000.58    143.42 o
  -3  10  10      239.63      161.62     63.16 o
  -2  10  10     2246.81     2248.81     87.69 o
  -1  10  10      534.48      431.29     49.43 o
   0  10  10     1622.70     1848.49     83.30 o
   1  10  10     1123.36     1091.69     66.60 o
   2  10  10      166.91      127.37     60.17 o
   3  10  10     1188.67     1221.70    116.32 o
   4  10  10     1186.83     1221.13    114.28 o
   5  10  10      143.49      275.13    124.22 o
   6  10  10        2.97      -51.53    119.69 o
   7  10  10      695.48      527.21    189.95 o
   8  10  10      193.90       97.23    221.49 o
 -10  11  10      833.78      811.01    130.94 o
  -9  11  10      340.32      383.35    147.30 o
  -8  11  10       43.59      140.47    107.63 o
  -7  11  10      201.94      233.23     90.77 o
  -6  11  10     3586.50     3822.73    140.45 o
  -5  11  10     4322.36     4507.67    152.57 o
  -4  11  10      415.80      506.40     68.80 o
  -3  11  10     1908.42     1579.34     95.10 o
  -2  11  10     3390.59     3074.13    133.71 o
  -1  11  10     2020.08     2126.06    114.68 o
   0  11  10      518.08      680.06     89.92 o
   1  11  10     1897.97     1881.01     97.37 o
   2  11  10      873.23      901.56     81.81 o
   3  11  10      761.50      715.25    107.76 o
   4  11  10       43.43     -116.94    105.31 o
   5  11  10     3039.92     2991.76    175.37 o
   6  11  10      577.68      841.77    193.53 o
   7  11  10       25.03      113.56    205.39 o
 -10  12  10     1949.18     1766.80    151.49 o
  -9  12  10      456.77      182.68    120.66 o
  -8  12  10       53.04        3.26     91.31 o
  -7  12  10     3275.75     3452.99    138.84 o
  -6  12  10       11.92       29.88     80.45 o
  -5  12  10      769.84      874.83    117.16 o
  -4  12  10       41.72       22.19     65.14 o
  -3  12  10       97.53       61.08     66.52 o
  -2  12  10      244.17      168.63     67.34 o
  -1  12  10     1163.30     1125.33     78.84 o
   0  12  10      261.56      378.43     70.80 o
   1  12  10      384.60      301.42     78.12 o
   2  12  10      551.50      306.04     80.46 o
   3  12  10        0.58       64.23    104.41 o
   4  12  10      199.72      102.23    127.41 o
   5  12  10     1389.34     1494.59    162.64 o
   6  12  10      893.33     1174.39    424.66 o
  -9  13  10        1.16     -143.09    117.54 o
  -8  13  10      216.07      -19.53    122.06 o
  -7  13  10      898.38      764.74    118.23 o
  -6  13  10      266.52      195.88     82.07 o
  -5  13  10     1855.79     1890.93    120.23 o
  -4  13  10      133.24      260.07     82.32 o
  -3  13  10      593.88      552.48     83.74 o
  -2  13  10       66.44       29.97     76.25 o
  -1  13  10      992.89     1083.03     89.80 o
   0  13  10      750.90      736.61     85.34 o
   1  13  10      178.70      -26.96     85.02 o
   2  13  10       94.58       14.60    121.39 o
   3  13  10        1.04      -12.88    194.79 o
   4  13  10       23.45      -13.43    135.88 o
   5  13  10       14.18       65.69    349.63 o
   6  13  10      158.58      291.08    210.09 o
  -9  14  10     2137.89     2229.35    203.28 o
  -8  14  10      532.30      686.24    131.23 o
  -7  14  10      545.67      515.13    107.16 o
  -6  14  10      788.45      967.17    102.74 o
  -5  14  10     1646.56     1980.61    125.79 o
  -4  14  10      493.50      416.85     90.34 o
  -3  14  10      506.64      719.48     90.83 o
  -2  14  10       63.14      -18.70     78.78 o
  -1  14  10      992.92      871.36    182.49 o
   0  14  10      438.11      373.58     92.49 o
   1  14  10      237.88      341.72     95.38 o
   2  14  10       90.05        1.44    135.33 o
   3  14  10     1226.09     1374.71    172.48 o
   4  14  10      674.81     1046.00    293.92 o
   5  14  10        0.80      555.13    264.96 o
  -8  15  10      463.86      583.08    129.22 o
  -7  15  10     1622.19     1556.38    137.88 o
  -6  15  10      814.72      999.27    125.55 o
  -5  15  10       83.32      204.90    106.92 o
  -4  15  10     2801.34     2625.38    151.59 o
  -3  15  10      101.59       30.05     96.92 o
  -2  15  10       76.44      -35.75     97.42 o
  -1  15  10        0.92     -108.79     98.76 o
   0  15  10       24.92      121.50    101.64 o
   1  15  10     1002.54     1141.83    152.27 o
   2  15  10       42.13      181.80    135.96 o
   3  15  10      971.11     1184.14    273.00 o
   4  15  10      383.23      611.22    282.61 o
  -7  16  10       73.03      166.07    175.28 o
  -6  16  10        0.70     -101.91    118.49 o
  -5  16  10       56.37      358.66    115.25 o
  -4  16  10       17.33      -96.34    124.94 o
  -3  16  10        2.34       71.01    115.63 o
  -2  16  10        1.51       12.94    112.30 o
  -1  16  10      162.29       91.33    116.61 o
   0  16  10      198.48      427.80    116.87 o
   1  16  10     1145.40     1535.01    212.17 o
   2  16  10        4.98     -161.24    267.89 o
  -5  17  10      297.05      461.01    139.37 o
  -4  17  10       95.75       76.85    126.58 o
  -3  17  10      825.14     1095.17    173.48 o
  -2  17  10       30.17       25.10    148.34 o
  -1  17  10      145.14      174.38    145.76 o
   0  17  10      606.73      553.03    193.88 o
   2 -18  11      266.62      261.70    180.96 o
  -1 -17  11       85.05      -81.16    121.06 o
   0 -17  11      228.89      314.76    143.44 o
   1 -17  11       27.24      123.93    122.68 o
   2 -17  11      183.73      237.98    116.38 o
   3 -17  11      271.61      307.94    160.37 o
   4 -17  11      724.97      831.80    131.18 o
   5 -17  11        2.30      -46.56    111.40 o
   6 -17  11      720.01      466.79    171.89 o
  -3 -16  11     1791.78     1822.20    283.94 o
  -2 -16  11       19.79     -107.31    143.26 o
  -1 -16  11      587.50      729.66    120.66 o
   0 -16  11      315.48      358.03    150.76 o
   1 -16  11       75.76      126.58    109.40 o
   2 -16  11      122.81       36.57    108.77 o
   3 -16  11       97.36      167.60     97.70 o
   4 -16  11     1255.56     1315.31    128.48 o
   5 -16  11       93.55       21.85    112.80 o
   6 -16  11      444.90      764.06    184.81 o
   7 -16  11      356.61      324.27    131.06 o
  -4 -15  11       37.09        7.72    230.54 o
  -3 -15  11       22.45      -82.61    274.53 o
  -2 -15  11      889.89      915.41    151.56 o
  -1 -15  11     1425.76     1509.17    126.43 o
   0 -15  11      691.31      797.61    102.26 o
   1 -15  11      408.38      342.32    116.80 o
   2 -15  11      108.70       91.79     92.26 o
   3 -15  11     1011.23     1237.44    107.15 o
   4 -15  11     2797.80     2889.12    153.43 o
   5 -15  11      391.23      523.20     99.47 o
   6 -15  11     1169.84     1161.45    127.94 o
   7 -15  11       74.58        2.27    111.30 o
   8 -15  11     1081.34     1259.41    188.17 o
  -5 -14  11     1396.35     1273.54    168.45 o
  -4 -14  11      197.69       77.42    154.56 o
  -3 -14  11      588.61      655.74    141.99 o
  -2 -14  11     2512.02     2244.67    294.57 o
  -1 -14  11     1089.94     1024.08    134.77 o
   0 -14  11      179.28       70.06    139.28 o
   1 -14  11     1422.24     1334.91    126.23 o
   2 -14  11      617.82      807.45    108.64 o
   3 -14  11       34.00       97.75     83.77 o
   4 -14  11     3596.55     3774.23    154.30 o
   5 -14  11      974.89     1117.36     99.63 o
   6 -14  11     3341.81     3374.96    252.91 o
   7 -14  11     1323.87     1431.48    125.06 o
   8 -14  11        7.74       46.62    114.08 o
   9 -14  11      121.86      -23.21    111.92 o
  -6 -13  11       21.85     -244.88    163.25 o
  -5 -13  11     1464.03     1396.44    165.94 o
  -4 -13  11      198.87      240.54    157.08 o
  -3 -13  11     1152.93     1080.96    128.43 o
  -2 -13  11      342.95      312.93    105.60 o
  -1 -13  11     1423.79     1347.76    131.02 o
   0 -13  11      567.18      586.07     78.92 o
   1 -13  11      525.28      746.17    109.77 o
   2 -13  11      116.92      186.92     93.77 o
   3 -13  11       12.11      145.07    102.72 o
   4 -13  11     2978.60     2948.53    129.44 o
   5 -13  11      183.93      128.40     82.27 o
   6 -13  11     1475.56     1512.27    102.87 o
   7 -13  11      285.22      109.47     87.45 o
   8 -13  11      194.97      318.48    104.40 o
   9 -13  11       11.81      -55.96    102.09 o
  -7 -12  11      404.37      258.24    174.42 o
  -6 -12  11      518.49      286.76    132.91 o
  -5 -12  11       36.41       77.65    201.82 o
  -4 -12  11     1146.68     1243.28    130.92 o
  -3 -12  11     5345.40     5410.36    200.28 o
  -2 -12  11     1434.07     1429.84     93.43 o
  -1 -12  11     2874.14     2714.19    134.12 o
   0 -12  11      881.03      830.39     72.55 o
   1 -12  11      458.72      266.08     75.48 o
   2 -12  11      378.99      279.97     61.81 o
   3 -12  11     3949.40     3865.86    134.07 o
   4 -12  11      777.68      743.06     75.28 o
   5 -12  11       66.89      137.47     81.45 o
   6 -12  11     1057.07      994.34     90.84 o
   7 -12  11      560.25      533.40     76.93 o
   8 -12  11        4.10       63.79    102.38 o
   9 -12  11       28.94     -115.31     92.36 o
  10 -12  11     1105.34     1326.75    149.59 o
  -8 -11  11       44.08       49.90    438.77 o
  -7 -11  11      497.68      760.51    150.45 o
  -6 -11  11      161.43       79.61    126.53 o
  -5 -11  11     1493.52     1608.04    166.84 o
  -4 -11  11       33.38       51.92     95.11 o
  -3 -11  11      203.27       62.80     53.75 o
  -2 -11  11     3961.54     3739.10    123.36 o
  -1 -11  11     2110.17     2191.26    108.06 o
   0 -11  11     3917.15     3799.63    124.80 o
   1 -11  11     4415.01     4202.33    131.70 o
   2 -11  11     2534.38     2379.28     92.65 o
   3 -11  11     3649.36     3538.65    105.64 o
   4 -11  11     2453.76     2405.43     85.60 o
   5 -11  11      304.26      299.26     51.37 o
   6 -11  11       38.75       85.64     56.64 o
   7 -11  11       28.21       53.86     75.84 o
   8 -11  11      252.46      173.58     70.71 o
   9 -11  11       98.42      271.05     79.43 o
  10 -11  11     1175.26     1200.53    136.66 o
  -8 -10  11      100.42      304.17    158.86 o
  -7 -10  11      740.59      855.31    169.18 o
  -6 -10  11      909.29      772.14    115.35 o
  -5 -10  11    10042.81    10206.50    319.56 o
  -4 -10  11      987.48      931.17     74.29 o
  -3 -10  11     1686.87     1588.10     97.73 o
  -2 -10  11      151.65      193.34     56.96 o
  -1 -10  11       98.86       99.84     51.63 o
   0 -10  11     7324.00     6859.92    232.43 o
   1 -10  11     5715.31     5913.13    165.87 o
   2 -10  11      403.67      373.33     44.10 o
   3 -10  11     1645.21     1611.25     68.28 o
   4 -10  11      639.86      603.25     45.97 o
   5 -10  11      748.08      674.70     50.90 o
   6 -10  11       14.06       65.31     44.73 o
   7 -10  11     2308.68     2175.81     93.07 o
   8 -10  11       30.42       27.64     62.33 o
   9 -10  11       59.92       45.26     75.64 o
  10 -10  11     3166.52     3296.56    185.09 o
  11 -10  11        1.51     -171.58    114.39 o
  -9  -9  11       18.57       44.46    282.47 o
  -8  -9  11       39.05     -177.32    125.73 o
  -7  -9  11     1697.14     1736.50    166.05 o
  -6  -9  11      286.35       80.58    158.45 o
  -5  -9  11    10748.49    11002.71    292.33 o
  -4  -9  11      589.36      654.79     72.41 o
  -3  -9  11      169.25      192.69     82.76 o
  -2  -9  11      103.44      161.20     47.21 o
  -1  -9  11     1743.97     1725.58     73.67 o
   0  -9  11     1213.79     1156.39     58.12 o
   1  -9  11      441.41      365.85     44.33 o
   2  -9  11      397.37      350.46     40.69 o
   3  -9  11     1412.74     1430.68     53.42 o
   4  -9  11     7423.88     7090.23    151.98 o
   5  -9  11     2967.96     3053.98     87.10 o
   6  -9  11      235.88      167.87     46.68 o
   7  -9  11       34.91      100.14     49.52 o
   8  -9  11       70.74      177.76     60.14 o
   9  -9  11        0.25       34.78     84.92 o
  10  -9  11     5236.73     5215.73    195.03 o
  11  -9  11       13.07       18.04    144.67 o
  -9  -8  11        2.21      147.31    130.74 o
  -8  -8  11       29.99      151.45    133.96 o
  -7  -8  11        3.69       98.11     96.35 o
  -6  -8  11      106.67       54.71     70.33 o
  -5  -8  11      924.59      918.38     69.31 o
  -4  -8  11      283.20      190.75     57.33 o
  -3  -8  11     3577.39     3415.21    109.60 o
  -2  -8  11      783.64      762.54     54.06 o
  -1  -8  11     1150.65      980.22     64.89 o
   0  -8  11     2759.86     2560.09     84.76 o
   1  -8  11       66.51      106.79     25.06 o
   2  -8  11     1215.41     1151.02     44.34 o
   3  -8  11        5.69       -7.83     33.00 o
   4  -8  11    13468.84    12778.04    297.37 o
   5  -8  11       54.90       42.92     38.72 o
   6  -8  11      224.47      211.60     43.24 o
   7  -8  11     4802.85     4829.67    175.85 o
   8  -8  11       99.60       58.25     54.82 o
   9  -8  11      225.58      216.00     87.73 o
  10  -8  11      834.78      724.57    106.66 o
  11  -8  11        6.00       54.10    128.46 o
 -10  -7  11       94.59      138.08    203.98 o
  -9  -7  11     1778.90     1676.71    136.07 o
  -8  -7  11     1220.68     1103.45    150.92 o
  -7  -7  11      293.68      256.30     72.85 o
  -6  -7  11      438.71      435.25     66.84 o
  -5  -7  11      334.83      336.86     63.22 o
  -4  -7  11       60.99       59.79     50.17 o
  -3  -7  11      713.60      678.01     54.68 o
  -2  -7  11     2487.40     2675.52     89.80 o
  -1  -7  11       70.77       56.20     36.21 o
   0  -7  11     2707.00     2543.71    110.48 o
   1  -7  11     5820.67     5190.17    108.30 o
   2  -7  11        0.67      -23.03     27.71 o
   3  -7  11        0.92       28.31     26.73 o
   4  -7  11     7825.40     7480.84    174.44 o
   5  -7  11      113.82       98.29     35.81 o
   6  -7  11       79.40       76.11     42.41 o
   7  -7  11     1368.11     1317.25     63.09 o
   8  -7  11        0.54       90.97     75.92 o
   9  -7  11      604.48      568.03     84.41 o
  10  -7  11      237.97      362.90     89.85 o
  11  -7  11      329.32      344.54    116.16 o
 -10  -6  11      733.98      891.65    141.71 o
  -9  -6  11      811.72      697.21    113.23 o
  -8  -6  11     1732.71     1703.96     98.32 o
  -7  -6  11      926.22      836.41     66.47 o
  -6  -6  11     1750.73     1580.70     69.36 o
  -5  -6  11    10765.26    10805.72    263.31 o
  -4  -6  11      823.42      745.27     70.81 o
  -3  -6  11       88.89       97.18     33.79 o
  -2  -6  11     1416.36     1416.74     93.59 o
  -1  -6  11     4075.77     4103.69    112.50 o
   0  -6  11      254.43      280.82     32.62 o
   1  -6  11    26174.91    25523.65    545.94 o
   2  -6  11      934.77      949.95     35.97 o
   3  -6  11      398.78      378.89     32.38 o
   4  -6  11     1165.91     1108.54     41.81 o
   5  -6  11      376.97      347.91     41.74 o
   6  -6  11      380.80      285.50     41.64 o
   7  -6  11       40.17      -53.10     43.91 o
   8  -6  11      743.35      836.94     62.64 o
   9  -6  11      432.63      422.95     86.69 o
  10  -6  11     2840.24     3010.73    189.61 o
  11  -6  11      128.12      263.62    126.41 o
  12  -6  11       84.82      354.56    207.76 o
 -10  -5  11      677.86      688.42    104.59 o
  -9  -5  11      480.12      552.98     94.04 o
  -8  -5  11      416.39      497.66     66.18 o
  -7  -5  11      474.48      439.38     72.56 o
  -6  -5  11     1475.87     1389.34     64.09 o
  -5  -5  11    28753.76    29743.57    678.59 o
  -4  -5  11     2624.61     2588.41    100.06 o
  -3  -5  11      469.93      471.26     33.44 o
  -2  -5  11       49.07       13.17     29.78 o
  -1  -5  11       18.26        5.18     24.02 o
   0  -5  11     2527.82     2486.32     63.72 o
   1  -5  11     4279.44     4593.32     98.94 o
   2  -5  11       49.80       14.34     26.99 o
   3  -5  11      176.97      179.83     26.60 o
   4  -5  11     2621.67     2484.33     65.87 o
   5  -5  11      290.85      238.01     34.29 o
   6  -5  11      650.02      563.07     48.46 o
   7  -5  11     1891.15     1698.24     66.90 o
   8  -5  11      156.74      237.64     63.69 o
   9  -5  11       25.17       32.56     97.70 o
  10  -5  11     4735.40     4415.70    207.22 o
  11  -5  11      408.94      551.36    121.24 o
  12  -5  11       71.64     -107.87    316.00 o
 -11  -4  11     3218.14     3709.84    281.00 o
 -10  -4  11     2354.07     2451.86    114.72 o
  -9  -4  11      293.06      241.17     70.79 o
  -8  -4  11      488.19      406.99     64.01 o
  -7  -4  11      267.81      242.69     59.18 o
  -6  -4  11     1129.31     1089.42     55.60 o
  -5  -4  11     4244.51     4666.91    110.02 o
  -4  -4  11        9.57      -51.45     34.30 o
  -3  -4  11     1406.86     1513.87     50.74 o
  -2  -4  11      124.83      147.95     25.38 o
  -1  -4  11       17.86      -40.37     26.91 o
   0  -4  11     2175.54     2021.76     53.73 o
   1  -4  11     4496.59     4899.34    123.00 o
   2  -4  11      915.01      950.65     39.20 o
   3  -4  11      362.67      351.29     26.43 o
   4  -4  11     9880.28    10141.59    273.32 o
   5  -4  11      155.33      141.58     36.11 o
   6  -4  11      802.79      897.22     47.08 o
   7  -4  11      177.88      228.21     41.16 o
   8  -4  11       64.48      -68.11     67.48 o
   9  -4  11     1144.41     1170.49    103.79 o
  10  -4  11     1573.01     1474.81    123.58 o
  11  -4  11      209.92       93.31    113.34 o
  12  -4  11       17.98      177.00    217.26 o
 -11  -3  11     1101.14      932.40    100.25 o
 -10  -3  11      449.16      473.99     89.00 o
  -9  -3  11      328.27      406.25     74.50 o
  -8  -3  11     1415.05     1402.23     94.95 o
  -7  -3  11       23.30       -6.59     49.93 o
  -6  -3  11      187.29      137.54     44.71 o
  -5  -3  11       23.52       22.14     36.66 o
  -4  -3  11     2291.86     2416.37     68.98 o
  -3  -3  11       13.28      -44.53     32.78 o
  -2  -3  11      987.86     1129.22     39.25 o
  -1  -3  11      817.85      897.82     31.67 o
   0  -3  11     3006.03     3314.07     74.19 o
   1  -3  11    23844.96    26766.32   1028.42 o
   2  -3  11      438.71      504.49     24.87 o
   3  -3  11     2497.76     2458.05     70.26 o
   4  -3  11       68.40      140.35     25.24 o
   5  -3  11      285.63      261.42     27.90 o
   6  -3  11      440.58      352.93     42.18 o
   7  -3  11    10270.96     9665.08    264.38 o
   8  -3  11       18.87      -65.03     62.42 o
   9  -3  11     1037.38     1077.30    203.63 o
  10  -3  11     1848.03     1797.28    160.34 o
  11  -3  11        1.04     -208.23    138.82 o
  12  -3  11      491.30      102.84    184.42 o
 -11  -2  11     1632.03     1736.35    114.46 o
 -10  -2  11     1172.13     1049.29     98.47 o
  -9  -2  11      532.23      550.97     74.12 o
  -8  -2  11     3528.02     3632.98    134.76 o
  -7  -2  11     1120.73     1046.97     59.08 o
  -6  -2  11      280.67      229.97     44.76 o
  -5  -2  11     9749.95    11462.17    262.48 o
  -4  -2  11     2180.02     2296.02     66.53 o
  -3  -2  11        6.14      -13.73     36.12 o
  -2  -2  11     1290.29     1517.23     45.00 o
  -1  -2  11        0.19        6.59     19.34 o
   0  -2  11      222.26      410.42     48.07 o
   1  -2  11     6027.79     5328.04    111.52 o
   2  -2  11       80.99       77.73     17.60 o
   3  -2  11     2507.57     2321.84     70.34 o
   4  -2  11      253.23      206.38     25.67 o
   5  -2  11      713.08      569.54     54.41 o
   6  -2  11      391.06      344.01     38.63 o
   7  -2  11      477.79      477.37     62.96 o
   8  -2  11     3735.76     3657.08    159.06 o
   9  -2  11      427.55      429.42    110.09 o
  10  -2  11    12276.29    12360.71    585.20 o
  11  -2  11       65.77     -157.65    149.33 o
  12  -2  11       27.30     -235.66    293.07 o
 -11  -1  11        2.74       13.19     96.97 o
 -10  -1  11     1330.30     1428.00    104.07 o
  -9  -1  11      763.47      728.69     83.61 o
  -8  -1  11      410.94      329.30     65.96 o
  -7  -1  11      136.26       81.73     74.01 o
  -6  -1  11      656.02      719.56     52.21 o
  -5  -1  11    25074.24    27757.90    635.64 o
  -4  -1  11     1969.41     2201.53     70.35 o
  -3  -1  11       63.47       41.18     31.47 o
  -2  -1  11     7218.38     9383.87    447.00 o
  -1  -1  11      425.97      429.51     20.74 o
   0  -1  11     1929.48     2312.75     70.87 o
   1  -1  11     3789.19     4864.95    190.59 o
   2  -1  11     1109.42     1379.66     42.49 o
   3  -1  11     1502.37     1650.63     53.57 o
   4  -1  11    46047.89    44064.68   2354.51 o
   5  -1  11        4.33        6.46     29.08 o
   6  -1  11      682.62      801.96     60.52 o
   7  -1  11     3764.37     3934.78    165.55 o
   8  -1  11     1937.17     1924.45    124.70 o
   9  -1  11       78.61      123.80    101.32 o
  10  -1  11     2544.85     2896.85    199.37 o
  11  -1  11       37.74     -136.47    149.19 o
 -12   0  11       26.01     -110.77    200.40 o
 -11   0  11     1539.09     1745.67    129.47 o
 -10   0  11      534.07      653.88    109.02 o
  -9   0  11       64.93      -37.78     80.50 o
  -8   0  11       51.40       73.65     66.00 o
  -7   0  11       12.76       75.04     61.02 o
  -6   0  11     1260.96     1221.88     69.34 o
  -5   0  11     1704.29     1981.13     69.26 o
  -4   0  11      367.24      393.51     35.24 o
  -3   0  11      314.94      315.90     29.91 o
  -2   0  11     2442.11     2892.31     93.07 o
  -1   0  11      894.32     1043.01     35.52 o
   0   0  11    13832.68    18412.96    863.73 o
   1   0  11    11094.11    15264.22    640.90 o
   2   0  11     1485.27     1621.72     76.31 o
   3   0  11     1744.37     1850.23     79.05 o
   4   0  11      205.15      258.22     23.72 o
   5   0  11      578.61      254.35     74.05 o
   6   0  11       28.78      106.26     55.04 o
   7   0  11      507.53      458.51     67.99 o
   8   0  11      484.52      479.47    102.46 o
   9   0  11     2523.18     2552.08    170.47 o
  10   0  11        8.05     -225.72    216.20 o
  11   0  11      150.24      260.18    159.69 o
 -12   1  11      308.63      282.91    142.87 o
 -11   1  11     3360.67     3319.49    168.54 o
 -10   1  11        7.59     -120.59     96.66 o
  -9   1  11        2.30       -6.30     89.32 o
  -8   1  11     6810.34     7267.30    223.84 o
  -7   1  11       45.19       92.71     58.66 o
  -6   1  11      708.98      668.25     60.43 o
  -5   1  11     3202.98     3774.54    117.51 o
  -4   1  11      180.33      144.48     41.76 o
  -3   1  11     3384.40     3723.20     93.93 o
  -2   1  11       80.78       94.54     24.83 o
  -1   1  11      147.90      225.61     35.08 o
   0   1  11    16264.32    19698.08    672.68 o
   1   1  11     1403.13     1059.77     28.99 o
   2   1  11      972.31      990.67     43.57 o
   3   1  11    12739.57    13581.57    817.21 o
   4   1  11     2531.22     3156.18    133.75 o
   5   1  11     4225.50     4410.62    156.80 o
   6   1  11       73.09       47.56     59.29 o
   7   1  11     9343.03     9360.14    298.16 o
   8   1  11       58.66       86.02     75.01 o
   9   1  11     1888.17     1706.41    130.22 o
  10   1  11      319.68      449.37    134.65 o
  11   1  11        1.14     -127.88    142.37 o
 -12   2  11        2.43      -21.83    130.73 o
 -11   2  11     1994.17     1910.44    140.87 o
 -10   2  11       52.53       23.02     97.97 o
  -9   2  11       21.57      189.58     83.01 o
  -8   2  11     1208.78     1379.47     85.83 o
  -7   2  11        7.55       -7.23     55.61 o
  -6   2  11      332.27      222.98     54.36 o
  -5   2  11    11376.18    13455.99    377.16 o
  -4   2  11      296.36      335.12     41.03 o
  -3   2  11     2383.21     2563.72     71.96 o
  -2   2  11     5035.65     7439.91    175.61 o
  -1   2  11      132.24      181.72     37.06 o
   0   2  11     9912.67    10678.99    402.56 o
   2   2  11       83.49        8.41     18.00 o
   3   2  11     5887.43     6174.09    148.62 o
   4   2  11     2256.58     2140.42     81.56 o
   5   2  11     2342.48     2429.71    113.26 o
   6   2  11       19.62      -27.14     57.48 o
   7   2  11     1234.08     1237.87     95.43 o
   8   2  11      995.68      924.66    145.07 o
   9   2  11        8.65      100.17    109.33 o
  10   2  11     6852.79     6719.25    279.14 o
  11   2  11      629.66      530.37    207.51 o
 -12   3  11      917.07     1114.48    202.15 o
 -11   3  11       71.59      168.30    116.55 o
 -10   3  11      268.45      299.92    147.22 o
  -9   3  11     1507.08     1596.75    136.02 o
  -8   3  11       18.88      -22.04     68.04 o
  -7   3  11      121.28      103.62     61.97 o
  -6   3  11      522.22      575.83     55.23 o
  -5   3  11    22005.68    26207.00    701.28 o
  -4   3  11      109.59       94.87     35.94 o
  -3   3  11      391.49      366.01     28.10 o
  -1   3  11      889.77      732.32     42.13 o
   0   3  11     8625.84     8549.71    367.57 o
   1   3  11     9722.65     8574.28    195.56 o
   2   3  11      990.75      897.86     29.47 o
   3   3  11      171.40      155.28     23.00 o
   4   3  11     5853.71     6618.61    219.07 o
   5   3  11     5081.26     4896.97    169.36 o
   6   3  11     3152.18     2913.19    117.43 o
   7   3  11     1618.91     1704.75     91.66 o
   8   3  11      960.26      807.95     97.49 o
   9   3  11      185.15      254.10    107.09 o
  10   3  11      255.36       66.32    218.62 o
  11   3  11        6.89      -76.24    239.98 o
 -12   4  11      353.92      464.54    139.19 o
 -11   4  11      293.07      527.31    105.58 o
 -10   4  11       59.35        0.89     95.01 o
  -9   4  11     3828.05     3896.54    148.97 o
  -8   4  11      141.14      293.74     73.84 o
  -7   4  11      314.54      269.05    103.64 o
  -6   4  11     1730.47     1654.02     78.69 o
  -5   4  11      312.01      324.13     49.13 o
  -4   4  11       38.97       16.79     37.23 o
  -3   4  11       94.06       74.08     35.50 o
  -2   4  11      216.40      170.30     27.13 o
  -1   4  11    10366.60    10105.91    391.61 o
   0   4  11    24901.62    21530.47   1323.57 o
   1   4  11    13015.83    13763.87    358.81 o
   2   4  11      379.39      401.06     25.68 o
   3   4  11     1204.93     1184.72     54.23 o
   4   4  11     5532.40     5276.44    193.59 o
   5   4  11     3899.18     3917.70    141.67 o
   6   4  11     2117.23     2114.30     92.94 o
   7   4  11      490.95      424.46     79.56 o
   8   4  11      355.44      204.52    103.34 o
   9   4  11     1222.16     1303.68    129.12 o
  10   4  11      247.92      327.10    134.70 o
 -12   5  11      407.85      407.39    144.40 o
 -11   5  11     1008.17     1071.93    128.56 o
 -10   5  11      150.32       83.02    101.18 o
  -9   5  11     2356.96     2615.00    133.94 o
  -8   5  11     6100.07     6265.68    215.25 o
  -7   5  11     1450.21     1522.26     79.24 o
  -6   5  11     2275.04     2292.29    107.89 o
  -5   5  11     6823.32     7994.98    211.82 o
  -4   5  11        2.83       10.07     44.41 o
  -3   5  11       97.72       72.67     29.90 o
  -2   5  11     5347.94     5774.14    189.97 o
  -1   5  11    10013.92     9624.15    422.38 o
   0   5  11    15384.63    15861.99    456.21 o
   1   5  11     5868.63     5382.45    115.95 o
   2   5  11     1488.48     1324.63     46.54 o
   3   5  11        3.39       11.78     22.51 o
   4   5  11     1501.41     1650.17     74.55 o
   5   5  11      136.42       97.76     56.08 o
   6   5  11        2.45       14.58     62.19 o
   7   5  11     8149.03     8698.97    337.99 o
   8   5  11        5.22      125.60    118.54 o
   9   5  11     1255.50     1456.61    150.54 o
  10   5  11      135.76      270.58    140.96 o
 -12   6  11      337.78       74.45    155.45 o
 -11   6  11      196.08      227.78    124.13 o
 -10   6  11        1.19      -62.80     98.78 o
  -9   6  11      697.12      787.09     93.65 o
  -8   6  11     7079.94     7713.09    228.87 o
  -7   6  11      997.56     1010.28     89.27 o
  -6   6  11     2610.18     2626.68     99.01 o
  -5   6  11     1147.41     1507.63     65.86 o
  -4   6  11       15.96        3.37     30.32 o
  -3   6  11      755.84      626.42     32.23 o
  -2   6  11     5454.46     5682.73    188.14 o
  -1   6  11     1163.30     1088.00     55.01 o
   0   6  11     3067.56     2846.15     84.93 o
   1   6  11     3606.21     3347.19     79.97 o
   2   6  11      105.68      109.57     26.05 o
   3   6  11     1478.06     1520.23     58.97 o
   4   6  11      760.98      729.10     58.66 o
   5   6  11        4.21      -51.45     64.61 o
   6   6  11        6.14       54.04     70.29 o
   7   6  11       53.36       79.74     80.04 o
   8   6  11      432.35      517.17    112.52 o
   9   6  11      269.57       34.24    168.49 o
  10   6  11     1140.40     1115.54    183.99 o
 -11   7  11      704.21      748.92    142.07 o
 -10   7  11       55.70       -9.22    105.86 o
  -9   7  11     2245.75     2265.80    126.01 o
  -8   7  11       20.20      138.94     70.91 o
  -7   7  11        3.51       -1.09     54.86 o
  -6   7  11     1815.85     1796.87     74.92 o
  -5   7  11    17534.38    18217.89    535.50 o
  -4   7  11      744.99      766.19     56.43 o
  -3   7  11     1549.17     1439.10     59.46 o
  -2   7  11      174.92      133.78     39.49 o
  -1   7  11        2.58       39.47     35.38 o
   0   7  11      728.37      619.90     74.15 o
   1   7  11     7531.95     6841.44    173.96 o
   2   7  11     1180.10     1113.31     42.73 o
   3   7  11     2387.22     2444.57     95.04 o
   4   7  11     1113.20     1050.90     65.82 o
   5   7  11     4808.71     5107.14    167.32 o
   6   7  11     1656.15     1529.57     97.63 o
   7   7  11        7.41      -43.85     98.62 o
   8   7  11      206.58       96.70    159.21 o
   9   7  11       48.89      -59.97    141.42 o
 -11   8  11      325.93      436.14    149.76 o
 -10   8  11      295.53      101.67    125.16 o
  -9   8  11     4054.63     4138.92    166.90 o
  -8   8  11     8593.34     8670.20    216.48 o
  -7   8  11      251.75      232.85     56.37 o
  -6   8  11      430.27      431.17     59.66 o
  -5   8  11     3860.23     3970.95    109.67 o
  -4   8  11     3145.79     2870.94     94.14 o
  -3   8  11      414.36      339.78     32.02 o
  -2   8  11     7012.69     6587.35    185.36 o
  -1   8  11     6465.70     5614.38    146.43 o
   0   8  11     7126.48     6607.53    187.36 o
   1   8  11     2830.38     2571.31     83.32 o
   2   8  11      261.51      224.58     38.17 o
   3   8  11     1122.69      985.50     57.20 o
   4   8  11      533.92      604.59     83.59 o
   5   8  11     6740.30     7244.61    192.00 o
   6   8  11      993.80     1091.75     96.97 o
   7   8  11        3.11      345.46    119.84 o
   8   8  11      284.53      239.49    170.13 o
   9   8  11       19.43     -159.11    136.45 o
 -11   9  11       41.99      197.96    177.05 o
 -10   9  11      865.46      815.82    153.61 o
  -9   9  11     2908.65     2980.90    146.77 o
  -8   9  11      648.95      731.35     91.86 o
  -7   9  11      300.32      371.18     75.23 o
  -6   9  11      498.08      466.35     65.40 o
  -5   9  11      541.99      521.94     62.82 o
  -4   9  11     2157.45     2258.14     91.16 o
  -3   9  11      870.24      799.23     89.58 o
  -2   9  11     5901.88     5619.49    163.17 o
  -1   9  11     7773.86     7547.81    204.04 o
   0   9  11     7536.54     6993.62    178.38 o
   1   9  11      907.20      957.50     62.36 o
   2   9  11        5.05       15.00     73.79 o
   3   9  11      380.10      333.88     50.14 o
   4   9  11      438.78      484.23     83.75 o
   5   9  11      466.87      432.33    106.73 o
   6   9  11      387.41      349.45    102.50 o
   7   9  11      446.08      434.83    143.09 o
   8   9  11      454.58      636.70    279.20 o
 -11  10  11       79.73      141.92    184.58 o
 -10  10  11       44.10       -5.20    136.34 o
  -9  10  11     2625.14     2599.26    143.87 o
  -8  10  11       10.77       13.08     82.40 o
  -7  10  11     1181.13     1095.73     88.15 o
  -6  10  11     1280.26     1295.98     86.31 o
  -5  10  11      550.27      504.14     69.73 o
  -4  10  11      284.11      281.76     65.12 o
  -3  10  11        8.05        0.92     54.82 o
  -2  10  11     4653.93     4400.92    131.36 o
  -1  10  11     2409.93     2161.44     78.29 o
   0  10  11     2207.03     2025.90     88.33 o
   1  10  11     7785.74     7894.97    208.09 o
   2  10  11       19.58      -48.28     81.61 o
   3  10  11      172.39       99.52     64.35 o
   4  10  11      725.95      616.65    107.92 o
   5  10  11      220.19      448.42    113.78 o
   6  10  11      623.07      770.29    175.27 o
   7  10  11      244.70      192.23    178.32 o
   8  10  11      247.39      491.57    343.70 o
 -10  11  11        2.54      226.69    208.15 o
  -9  11  11     3199.17     3286.08    162.28 o
  -8  11  11      481.13      628.00    111.24 o
  -7  11  11        0.46       15.88    105.20 o
  -6  11  11     2427.84     2309.60    110.62 o
  -5  11  11     1277.32     1315.79     96.48 o
  -4  11  11     1104.28     1088.51     79.83 o
  -3  11  11      270.63      216.23     67.11 o
  -2  11  11     1465.27     1247.14     74.90 o
  -1  11  11     3671.09     3876.25    163.30 o
   0  11  11      134.41       66.85    151.70 o
   1  11  11      714.87      654.40     76.57 o
   2  11  11       59.94       54.86     82.24 o
   3  11  11       38.18       13.28    104.26 o
   4  11  11        6.90       88.05    109.38 o
   5  11  11     1738.40     1800.30    192.91 o
   6  11  11      788.35      916.75    210.12 o
   7  11  11        4.95      -72.67    198.33 o
 -10  12  11      619.90      522.35    139.17 o
  -9  12  11     3773.20     3946.55    195.89 o
  -8  12  11      132.58      124.79    102.12 o
  -7  12  11     1889.10     1952.94    148.53 o
  -6  12  11       59.92      -28.75    135.53 o
  -5  12  11     7557.55     7665.63    235.24 o
  -4  12  11     5053.14     5445.79    183.77 o
  -3  12  11      236.55      142.20    114.23 o
  -2  12  11        7.81       28.37     82.69 o
  -1  12  11     1946.77     2212.94    106.91 o
   0  12  11      230.30      226.11     69.27 o
   1  12  11      149.74      128.23     76.49 o
   2  12  11      491.19      328.92    113.25 o
   3  12  11      814.10      907.61    127.44 o
   4  12  11     2437.73     2593.17    178.82 o
   5  12  11     4555.67     5000.78    572.95 o
   6  12  11      531.35      560.81    229.97 o
  -9  13  11     1129.23     1066.59    143.93 o
  -8  13  11     6181.97     6176.63    245.90 o
  -7  13  11      650.68      706.04    108.43 o
  -6  13  11      107.36       71.50     89.43 o
  -5  13  11      202.47       56.98     85.62 o
  -4  13  11      648.30      449.17    136.98 o
  -3  13  11     1019.00     1137.47     92.42 o
  -2  13  11       44.13       32.36     87.49 o
  -1  13  11     6852.23     7434.31    240.19 o
   0  13  11      178.30      157.07     86.27 o
   1  13  11     1303.93     1499.25    144.83 o
   2  13  11      734.52      626.66    122.79 o
   3  13  11     1088.54     1371.64    152.40 o
   4  13  11      307.83      327.33    209.79 o
   5  13  11      473.04      391.42    232.28 o
  -8  14  11       11.99      -14.45    122.50 o
  -7  14  11      362.49      488.82    116.06 o
  -6  14  11      332.58      198.60    104.50 o
  -5  14  11      990.38      988.92    108.89 o
  -4  14  11        6.06      -55.96     85.13 o
  -3  14  11      927.40     1018.30    101.08 o
  -2  14  11      382.74      558.85     91.00 o
  -1  14  11     1763.56     1914.78    124.79 o
   0  14  11      155.36       99.35     95.82 o
   1  14  11      876.30      674.87    139.46 o
   2  14  11      846.16     1106.44    149.39 o
   3  14  11        7.84     -254.83    178.19 o
   4  14  11      229.30      160.76    195.95 o
  -7  15  11      119.24     -133.12    121.62 o
  -6  15  11      260.98      114.58    119.62 o
  -5  15  11     1934.18     2138.88    146.42 o
  -4  15  11     1236.80     1184.66    129.33 o
  -3  15  11     1187.97     1368.05    119.08 o
  -2  15  11      174.79      142.89    101.35 o
  -1  15  11       48.20      -77.28    113.96 o
   0  15  11      138.51      275.06    103.72 o
   1  15  11     1484.43     1433.33    152.24 o
   2  15  11      170.53      314.67    188.43 o
   3  15  11      151.87        6.34    254.05 o
  -6  16  11      159.66       59.42    121.31 o
  -5  16  11     3069.54     3072.07    179.98 o
  -4  16  11     1858.53     2005.82    168.31 o
  -3  16  11     1141.20     1509.06    133.90 o
  -2  16  11      608.27      522.01    111.91 o
  -1  16  11        0.73       98.27    114.48 o
   0  16  11      427.72      441.66    204.73 o
   1  16  11      544.86      946.71    266.80 o
   2  16  11      218.76      492.71    240.29 o
  -4  17  11      342.90      395.39    137.60 o
  -3  17  11      595.03      656.21    130.68 o
  -2  17  11       19.71       18.91    149.86 o
  -1  17  11       87.56      -41.03    176.73 o
  -1 -17  12     1509.21     1498.62    173.97 o
   0 -17  12       83.44      146.44    127.11 o
   1 -17  12        8.38     -222.75    175.83 o
   2 -17  12     1995.25     1992.50    155.18 o
   3 -17  12      114.19      -47.32    126.77 o
   4 -17  12      830.86     1310.01    138.32 o
   5 -17  12      116.73      231.18    129.29 o
  -3 -16  12       76.09       63.43    205.50 o
  -2 -16  12      262.70      325.26    154.36 o
  -1 -16  12       10.93      -32.32    107.62 o
   0 -16  12        5.66     -104.98    116.75 o
   1 -16  12        6.11      146.76    147.07 o
   2 -16  12       13.88       -4.58    112.97 o
   3 -16  12      140.06       77.95    112.47 o
   4 -16  12     1058.51     1055.47    126.20 o
   5 -16  12       20.20       52.60    230.96 o
   6 -16  12      458.60      628.23    136.02 o
   7 -16  12      314.95      314.09    138.13 o
  -4 -15  12       19.08      -28.03    168.19 o
  -3 -15  12      261.32      130.94    144.76 o
  -2 -15  12      951.04     1051.42    150.68 o
  -1 -15  12     1589.06     1564.19    222.78 o
   0 -15  12      292.94      297.96    183.07 o
   1 -15  12       48.76      -75.42     95.95 o
   2 -15  12      564.38      556.00    104.06 o
   3 -15  12       52.08       34.71     94.61 o
   4 -15  12      859.50      988.08    108.66 o
   5 -15  12      199.43       81.98    104.54 o
   6 -15  12     3116.70     3484.10    168.28 o
   7 -15  12      310.83      657.67    146.19 o
   8 -15  12     3771.04     3763.18    201.11 o
  -5 -14  12       85.90      -71.87    143.01 o
  -4 -14  12      263.04      279.03    273.14 o
  -3 -14  12      310.02      191.52    131.66 o
  -2 -14  12      491.20      455.75    303.46 o
  -1 -14  12     2029.38     2088.65    126.76 o
   0 -14  12     2463.02     2531.49    135.46 o
   1 -14  12       36.05     -119.69     79.79 o
   2 -14  12     2194.07     2314.15    121.71 o
   3 -14  12      636.32      651.49     90.72 o
   4 -14  12      634.79      709.16    104.14 o
   5 -14  12        3.72       -4.01     81.80 o
   6 -14  12      110.86       50.32     88.56 o
   7 -14  12        3.77     -155.25    105.06 o
   8 -14  12      140.27       54.40    110.85 o
   9 -14  12      294.67      106.26    115.49 o
  -6 -13  12      983.75      713.49    249.01 o
  -5 -13  12      310.32      291.09    135.96 o
  -4 -13  12      144.38      432.83    125.93 o
  -3 -13  12      905.43      844.62    188.09 o
  -2 -13  12      645.99      532.27    115.73 o
  -1 -13  12     1318.76     1520.31    141.69 o
   0 -13  12     1764.84     1895.07    110.61 o
   1 -13  12      142.08      129.27     76.41 o
   2 -13  12     2100.08     2182.09    110.75 o
   3 -13  12        5.51       65.95     98.03 o
   4 -13  12        1.43       16.63     80.65 o
   5 -13  12     7162.69     7123.93    241.09 o
[truncated: 410,624 more chars]
